# Supplementary material for: Comparative transcriptome analysis of Peromyscus leucopus and C3H mice infected with the Lyme disease pathogen
Source: Front Cell Infect Microbiol. 2023 Apr 11;13:1115350. doi: 10.3389/fcimb.2023.1115350 (PMC10126474; doi:10.3389/fcimb.2023.1115350)
Supplement: Supplementary file 4 [file Table_2.xlsx]

## Sheet: ST1
Table S2. A list of genes that are up-regulated in Borreliella burgdorferi-infected Peromyscus leucopus mice relative to uninfected P. leucopus controls.
GeneName	baseMean	log2FoldChange	lfcSE	stat	pvalue	padj	S1	S2	S3	S4noninf	S5noninf	S6noninf	1-designates-STRICT_DEGs(padj-less-0.05-and-FC-above2inEitherDirection)	DirectionOfChange	Mouse gene stable ID	Human gene name	Human gene name2	Pleu_geneDescription	Pleu_XM	Pleu_gene_ID
LOC114689089	810.807	-1.00305	0.19327	-5.18991	2.1e-07	0.00029304	1191.32	971.397	1083.6	667.776	444.434	506.319	1	UpInfected	0	0	0	0	0	0
LOC114683968	100.333	-6.56173	1.31734	-4.98104	6.32e-07	0.000763385	2.07547	202.036	391.574	1.99039	2.25601	2.06661	1	UpInfected	ENSMUSG00000023892	0	0	zinc finger protein 54-like isoform X1	XM_037202598.1	XP_037058493.1
LOC114691306	124.593	-1.67437	0.34074	-4.91393	8.93e-07	0.00101019	200.283	179.488	189.471	76.63	66.5524	35.1323	1	UpInfected	0	0	0	0	0	0
LOC114683963	72.2791	-5.17928	1.16391	-4.44988	8.59e-06	0.00576174	5.18867	116.351	300.448	3.98078	5.64003	2.06661	1	UpInfected	0	0	0	0	0	0
LOC114702292	9.50991	-6.62155	1.55772	-4.25079	2.13e-05	0.00990352	15.566	29.7643	11.7292	0	0	0	1	UpInfected	0	0	0	0	0	0
LOC119086164	851.062	-1.70006	0.4021	-4.22796	2.36e-05	0.0101662	1490.19	1241.08	1173.82	695.641	250.417	255.226	1	UpInfected	0	0	0	0	0	0
Acsbg2	95.1906	-5.7556	1.37525	-4.18513	2.85e-05	0.0118153	391.226	165.958	3.60898	6.96637	3.38402	0	1	UpInfected	ENSMUSG00000024207	ENSG00000130377	ACSBG2	long-chain-fatty-acid--CoA ligase ACSBG2 isoform X1	XM_028863150.2	XP_028718983.1
LOC114688948	978.086	-1.26386	0.306025	-4.12991	3.63e-05	0.0136893	1477.73	1645.15	1020.44	767.295	591.075	366.823	1	UpInfected	0	0	0	0	0	0
Ca3	579.101	-2.17075	0.534391	-4.06211	4.86e-05	0.01797	1861.7	370.7	610.82	182.121	231.241	218.027	1	UpInfected	ENSMUSG00000027556	ENSG00000133742	CA1	carbonic anhydrase 3	XM_028885150.2	XP_028740983.1
LOC114691061	921.457	-2.19861	0.55223	-3.98134	6.85e-05	0.0229774	2366.03	1812.91	360.898	383.15	335.018	270.726	1	UpInfected	ENSMUSG00000062328	ENSG00000215472	RPL17-C18orf32	60S ribosomal protein L17-like	XM_037203675.1	XP_037059570.1
LOC114687112	398.867	-1.73264	0.452954	-3.8252	0.000130665	0.0358458	784.527	728.774	326.613	289.602	150.025	113.663	1	UpInfected	0	0	0	0	0	0
LOC119089077	417.464	-1.65251	0.44216	-3.73736	0.000185964	0.0443035	939.15	538.463	423.153	308.51	110.545	184.961	1	UpInfected	0	0	0	0	0	0
Per2	1031.03	-0.977228	0.1159	-8.43168	3.41e-17	2.06e-13	1372.92	1383.59	1346.15	653.843	647.475	782.211	0	UpInfected	ENSMUSG00000055866	ENSG00000132326	PER2	period circadian protein homolog 2	XM_028880350.2	XP_028736183.1
Hsph1	6438.64	-0.586164	0.10175	-5.76084	8.37e-09	1.68e-05	6900.93	8197.8	8086.82	5069.52	5443.76	4932.99	0	UpInfected	ENSMUSG00000029657	ENSG00000120694	HSPH1	heat shock protein 105 kDa isoform X1	XM_028878079.2	XP_028733912.1
Slc16a2	684.645	-0.727626	0.126902	-5.73377	9.82e-09	1.78e-05	831.225	901.045	829.163	502.574	470.379	573.484	0	UpInfected	ENSMUSG00000033965	ENSG00000147100	SLC16A2	monocarboxylate transporter 8	XM_028891977.2	XP_028747810.1
LOC114688208	784.108	-0.888477	0.183323	-4.8465	1.26e-06	0.00126397	955.753	1195.08	904.049	647.872	499.707	502.186	0	UpInfected	0	0	0	0	0	0
LOC114686835	243.927	-0.89759	0.19581	-4.58398	4.56e-06	0.00375466	355.943	275.996	320.297	152.265	190.633	168.429	0	UpInfected	0	0	0	SRA stem-loop-interacting RNA-binding protein%2C mitochondrial-like	XM_028861512.2	XP_028717345.1
Manf	3517.99	-0.624895	0.143876	-4.34329	1.4e-05	0.00847163	4477.82	4430.37	3895.89	2705.94	3230.61	2367.3	0	UpInfected	0	0	0	mesencephalic astrocyte-derived neurotrophic factor	0	XP_028751181.1
Hcar1	242.823	-0.845136	0.197892	-4.27068	1.95e-05	0.00970085	355.943	316.584	263.456	168.188	189.505	163.262	0	UpInfected	ENSMUSG00000045502	ENSG00000182782	HCAR2	hydroxycarboxylic acid receptor 1	XM_028885767.2	XP_028741600.1
Cdh6	199.541	-0.923018	0.222897	-4.141	3.46e-05	0.0133212	282.264	283.211	218.343	117.433	141.001	154.996	0	UpInfected	ENSMUSG00000039385	ENSG00000113361	CDH6	cadherin-6 isoform X1	XM_028884391.2	XP_028740224.1
Gpr35	834.241	-0.867983	0.227178	-3.82072	0.000133061	0.0359583	1132.17	1322.25	779.54	612.045	517.755	641.682	0	UpInfected	ENSMUSG00000049929	ENSG00000147145	LPAR4	G-protein coupled receptor 35 isoform X1	XM_028890644.2	XP_028746477.1
LOC114695500	1566.03	-1.01709	0.276515	-3.67826	0.000234833	0.0538192	2851.69	1540.53	1896.52	948.421	1322.02	836.976	0	UpInfected	0	0	0	uncharacterized protein LOC114695500	0	XP_028728678.1
LOC114687291	132.587	-0.884588	0.241988	-3.6555	0.00025668	0.0561474	186.792	141.606	187.667	97.5291	99.2645	82.6643	0	UpInfected	0	0	0	0	0	0
LOC114684443	443.271	-2.1409	0.589796	-3.6299	0.000283531	0.0583366	1026.32	689.99	452.025	187.097	41.7362	262.459	0	UpInfected	ENSMUSG00000029885	0	0	LOW QUALITY PROTEIN: DBH-like monooxygenase protein 2	XM_028859032.2	XP_028714865.1
LOC114688481	535.928	-1.56347	0.430339	-3.6331	0.000280038	0.0583366	1027.36	940.731	434.882	421.963	209.809	180.828	0	UpInfected	0	0	0	0	0	0
LOC114705868	348.504	-1.40969	0.387885	-3.6343	0.000278742	0.0583366	822.923	312.074	384.356	171.174	204.169	196.328	0	UpInfected	ENSMUSG00000091971	ENSG00000204389	HSPA1A	heat shock 70 kDa protein 1A	XM_028888019.2	XP_028743852.1
LOC119089235	207.942	-0.813433	0.226126	-3.59725	0.000321598	0.0632918	231.415	308.466	255.335	178.14	141.001	133.296	0	UpInfected	0	0	0	0	0	0
LOC114685761	31.2994	-4.24474	1.18953	-3.56842	0.00035914	0.0669719	88.2074	86.587	3.60898	4.97598	3.38402	1.0333	0	UpInfected	0	0	0	0	0	0
Spint2	753.275	-0.700542	0.201575	-3.47534	0.000510213	0.0881972	740.942	917.281	1139.54	560.295	518.883	642.715	0	UpInfected	ENSMUSG00000074227	ENSG00000167642	SPINT2	kunitz-type protease inhibitor 2 isoform X1	XM_028859539.2	XP_028715372.1
LOC114689260	248.705	-1.5089	0.435963	-3.46108	0.000538013	0.0906301	416.131	262.467	425.86	207.996	110.545	69.2314	0	UpInfected	0	0	0	0	0	0
LOC114707006	33.5883	-5.99073	1.73905	-3.44484	0.000571403	0.0912907	96.5093	101.018	0.902245	0	0	3.09991	0	UpInfected	0	0	0	0	0	0
LOC114684553	110.267	-1.90822	0.558685	-3.41555	0.000636529	0.0940588	214.811	248.937	58.6459	42.7934	53.0163	43.3988	0	UpInfected	0	0	0	40S ribosomal protein S26-like	0	XP_028714927.1
LOC114688085	23.4679	-6.95022	2.0335	-3.41785	0.000631173	0.0940588	130.755	8.11753	0.902245	0	0	1.0333	0	UpInfected	ENSMUSG00000036938	ENSG00000204983	PRSS1	anionic trypsin-2-like	XM_037204294.1	XP_037060189.1
LOC114699303	16.2579	-2.73469	0.80058	-3.41589	0.000635736	0.0940588	26.9811	36.9798	20.7516	0.995195	5.64003	6.19983	0	UpInfected	0	0	0	0	0	0
Asic3	35.3511	-1.92524	0.56872	-3.38521	0.000711239	0.0990592	84.0565	38.7837	45.1122	9.95195	13.5361	20.6661	0	UpInfected	ENSMUSG00000038276	ENSG00000213199	ASIC3	acid-sensing ion channel 3 isoform X3	XM_028879557.1	XP_028735390.1
