# Supplementary material for: Comparative transcriptome analysis of Peromyscus leucopus and C3H mice infected with the Lyme disease pathogen
Source: Front Cell Infect Microbiol. 2023 Apr 11;13:1115350. doi: 10.3389/fcimb.2023.1115350 (PMC10126474; doi:10.3389/fcimb.2023.1115350)
Supplement: Supplementary file 5 [file Table_3.xlsx]

## Sheet: ST2
Table S3. A list of genes that are down-regulated in Borreliella burgdorferi-infected Peromyscus leucopus mice relative to uninfected P. leucopus controls.
GeneName	baseMean	log2FoldChange	lfcSE	stat	pvalue	padj	S1	S2	S3	S4noninf	S5noninf	S6noninf	1-designates-STRICT_DEGs(padj-less-0.05-and-FC-above2inEitherDirection)	DirectionOfChange	Mouse gene stable ID	Human gene name	Human gene name2	Pleu_geneDescription	Pleu_XM	Pleu_gene_ID
LOC114697706	94.525	5.76104	0.559484	10.2971	7.27e-25	1.32e-20	0	5.41168	4.51122	153.26	196.273	207.694	1	DownInfected	ENSMUSG00000069769	ENSG00000153944	MSI2	SRA stem-loop-interacting RNA-binding protein%2C mitochondrial	XM_028875997.2	XP_028731830.1
Cysltr1	811.774	1.47531	0.162176	9.097	9.29e-20	8.41e-16	392.264	459.091	436.687	1381.33	1185.53	1015.74	1	DownInfected	ENSMUSG00000052821	ENSG00000173198	CYSLTR1	cysteinyl leukotriene receptor 1	XM_028886396.2	XP_028742229.1
TE	1327.17	1.14546	0.144247	7.94096	2.01e-15	9.08e-12	819.81	718.852	940.139	1833.15	1986.42	1664.65	1	DownInfected	0	0	0	0	0	0
LOC114706032	2630.02	2.75579	0.387104	7.11899	1.09e-12	3.94e-09	598.773	495.169	941.041	6313.52	2228.94	5202.69	1	DownInfected	ENSMUSG00000064215	0	0	interferon alpha-inducible protein 27-like protein 2A isoform X2	XM_028888232.2	XP_028744065.1
LOC114697695	96.7367	9.15647	1.36603	6.70297	2.04e-11	6.16e-08	0	0	0.902245	374.193	107.161	98.1639	1	DownInfected	0	0	0	SNW domain-containing protein 1	0	XP_037066648.1
LOC114700341	597.987	2.7865	0.417617	6.67238	2.52e-11	6.51e-08	83.0188	135.292	235.486	849.897	782.836	1501.39	1	DownInfected	0	0	0	0	0	0
Serpina9	34.2216	4.01037	0.86745	4.62318	3.78e-06	0.00342122	1.03773	7.21558	3.60898	112.457	54.1443	26.8659	1	DownInfected	ENSMUSG00000058260	ENSG00000170054	SERPINA9	serpin A9	XM_028888293.2	XP_028744126.1
LOC114685662	7255.65	3.1755	0.692708	4.58419	4.56e-06	0.00375466	1082.36	1141.87	2113.96	6638.95	8546.9	24009.9	1	DownInfected	ENSMUSG00000000386	ENSG00000157601	MX1	interferon-induced GTP-binding protein Mx2-like	XM_028860309.2	XP_028716142.2
LOC114698011	529.607	1.48904	0.330475	4.50576	6.61e-06	0.00520639	171.226	405.876	257.14	936.479	733.204	673.714	1	DownInfected	ENSMUSG00000036667	ENSG00000198420	TCAF1	TRPM8 channel-associated factor 2-like	XM_028876449.2	XP_028732282.1
Oas2	1329.12	3.12578	0.696666	4.48677	7.23e-06	0.00545531	169.151	257.055	393.379	1450.99	1148.31	4555.84	1	DownInfected	ENSMUSG00000032690	ENSG00000111335	OAS2	2'-5'-oligoadenylate synthase 2 isoform X1	XM_028878768.2	XP_028734601.1
LOC114683980	137.57	3.91531	0.878545	4.45659	8.33e-06	0.00576174	12.4528	13.5292	25.2629	371.208	381.266	21.6994	1	DownInfected	0	0	0	LOW QUALITY PROTEIN: phosphoglycerate kinase 1-like	0	XP_037058618.1
LOC114689426	1813.28	3.05937	0.69183	4.42213	9.77e-06	0.00631968	336.226	272.388	556.685	1713.73	1720.21	6280.42	1	DownInfected	ENSMUSG00000000386	ENSG00000157601	MX1	interferon-induced GTP-binding protein Mx2-like	XM_028863716.2	XP_028719549.1
Dhx58	1432.77	1.33512	0.31027	4.30309	1.68e-05	0.00924128	631.98	707.127	1100.74	1451.99	1847.67	2857.09	1	DownInfected	ENSMUSG00000017830	ENSG00000108771	DHX58	probable ATP-dependent RNA helicase DHX58 isoform X1	XM_037201333.1	XP_037057228.1
LOC114685849	257.255	2.9807	0.690495	4.31676	1.58e-05	0.00924128	65.3773	51.411	56.8414	645.882	69.9364	654.082	1	DownInfected	ENSMUSG00000032366	ENSG00000140416	TPM1	tropomyosin alpha-4 chain-like	XM_037211343.1	XP_037067238.1
LOC119088997	39.2841	3.87769	0.902589	4.29618	1.74e-05	0.00925349	4.15094	5.41168	5.41347	11.9423	86.8565	121.93	1	DownInfected	0	0	0	0	0	0
LOC114681329	3998.14	3.32842	0.786345	4.23277	2.31e-05	0.0101662	423.396	474.424	1273.97	3636.44	4167.98	14012.6	1	DownInfected	ENSMUSG00000032661	ENSG00000111331	OAS3	2'-5'-oligoadenylate synthase-like protein 2 isoform X1	XM_028854779.2	XP_028710612.1
LOC114688413	1279.84	2.05612	0.491489	4.18344	2.87e-05	0.0118153	275	646.696	566.61	1026.05	1455.13	3709.56	1	DownInfected	ENSMUSG00000054072	0	0	interferon-inducible GTPase 1-like	XM_028862995.2	XP_028718828.1
Eif2ak2	1998.56	1.15003	0.286577	4.01297	6e-05	0.0204832	1110.38	923.594	1690.81	2037.16	2654.2	3575.23	1	DownInfected	ENSMUSG00000024079	ENSG00000055332	EIF2AK2	interferon-induced%2C double-stranded RNA-activated protein kinase	XM_028873276.2	XP_028729109.1
LOC114684579	120.54	3.33468	0.859189	3.88119	0.000103947	0.0318267	22.8302	17.137	25.2629	322.443	316.97	18.5995	1	DownInfected	ENSMUSG00000020708	ENSG00000087191	PSMC5	LOW QUALITY PROTEIN: 26S proteasome regulatory subunit 4-like	XM_037200388.1	XP_037056283.1
LOC114709502	5106.7	1.08247	0.281905	3.83985	0.000123108	0.034575	3582.26	3880.18	2365.69	5297.42	5755.09	9759.56	1	DownInfected	ENSMUSG00000073940	0	0	hemoglobin subunit alpha	XM_028893375.2	XP_028749208.1
Scin	217.367	2.12252	0.56486	3.7576	0.000171549	0.0425489	133.868	69.45	40.601	370.213	157.921	532.152	1	DownInfected	ENSMUSG00000002565	ENSG00000006747	SCIN	adseverin	XM_028872278.2	XP_028728111.1
Herc6	1302.05	1.84358	0.492388	3.74417	0.000180991	0.0436937	399.528	426.621	876.08	986.238	1497.99	3625.86	1	DownInfected	ENSMUSG00000029798	ENSG00000138642	HERC6	probable E3 ubiquitin-protein ligase HERC6 isoform X1	XM_028895244.2	XP_028751077.1
Rbm3	8216.49	0.73936	0.115487	6.4021	1.53e-10	3.47e-07	6639.42	5516.31	6313.01	11193	10305.5	9331.77	0	DownInfected	ENSMUSG00000031167	ENSG00000102317	RBM3	RNA-binding protein 3 isoform X1	XM_028881391.1	XP_028737224.1
LOC114708958	19632.8	0.978355	0.234871	4.1655	3.11e-05	0.0125002	12671.8	12019.4	14968.2	20499	21376.8	36261.7	0	DownInfected	0	0	0	galectin-3-binding protein	XM_028892568.2	XP_028748401.1
Ube2c	666.75	0.624331	0.159869	3.90527	9.41e-05	0.0304309	519.905	526.737	526.911	681.709	947.525	797.711	0	DownInfected	ENSMUSG00000001403	ENSG00000175063	UBE2C	ubiquitin-conjugating enzyme E2 C	XM_028868634.2	XP_028724467.1
Dpyd	7098.85	0.765262	0.196773	3.88906	0.000100633	0.0318267	5069.33	5767.95	4939.79	7378.38	7743.76	11693.9	0	DownInfected	ENSMUSG00000033308	ENSG00000188641	DPYD	dihydropyrimidine dehydrogenase [NADP	XM_028880091.2	XP_028735924.1
Lair1	1578	0.849277	0.22326	3.80398	0.000142392	0.0368308	1450.75	1060.69	868.862	1943.62	1766.46	2377.63	0	DownInfected	ENSMUSG00000055541	0	0	LOW QUALITY PROTEIN: leukocyte-associated immunoglobulin-like receptor 1	XM_037202205.1	XP_037058100.1
Hmgb3	1130.03	0.686774	0.181792	3.7778	0.00015822	0.039788	975.47	800.929	821.945	1113.62	1443.85	1624.35	0	DownInfected	ENSMUSG00000015217	0	0	high mobility group protein B3	XM_028861369.2	XP_028717202.1
Spic	9466.14	0.587201	0.1573	3.73299	0.000189222	0.0444941	7505.93	7883.92	7308.18	11893.6	8954.11	13251.1	0	DownInfected	ENSMUSG00000002111	ENSG00000066336	SPI1	transcription factor Spi-C	XM_037196835.1	XP_037052730.1
LOC114709493	10175.6	0.67674	0.181625	3.72602	0.000194525	0.0451546	8678.57	8845.4	5971.96	13463	13234.9	10860	0	DownInfected	ENSMUSG00000073940	0	0	hemoglobin subunit alpha	XM_028893361.2	XP_028749194.1
Ifih1	4450.83	1.1961	0.325746	3.67188	0.000240768	0.0538192	2327.64	2247.65	3538.6	3932.02	5373.82	9285.27	0	DownInfected	ENSMUSG00000017830	ENSG00000108771	DHX58	interferon-induced helicase C domain-containing protein 1	XM_028865223.2	XP_028721056.1
LOC114703406	2184.92	1.10785	0.305107	3.63104	0.000282283	0.0583366	1281.6	1412.45	1460.73	2111.8	2219.92	4623	0	DownInfected	0	0	0	0	0	0
C2H8orf88	166.535	0.736642	0.203996	3.61106	0.00030495	0.0608036	127.641	125.371	121.803	185.106	198.529	240.76	0	DownInfected	ENSMUSG00000086587	0	0	uncharacterized protein C8orf88 homolog	XM_028871620.2	XP_028727453.1
LOC114697860	3124.11	1.10271	0.305417	3.61051	0.000305596	0.0608036	2040.19	1729.03	2186.14	3017.43	3186.62	6585.25	0	DownInfected	ENSMUSG00000026222	ENSG00000079263	SP140	nuclear autoantigen Sp-100-like	XM_028876195.2	XP_028732028.1
LOC114688727	4388	0.668484	0.186944	3.57585	0.000349092	0.0665332	4280.65	3191.09	2696.81	5250.65	4999.32	5909.47	0	DownInfected	ENSMUSG00000055541	0	0	leukocyte-associated immunoglobulin-like receptor 1 isoform X1	XM_028863258.2	XP_028719091.1
Nrgn	504.268	0.654526	0.183331	3.57019	0.000356717	0.0669719	443.113	389.641	342.853	514.516	670.036	665.448	0	DownInfected	0	0	0	neurogranin	0	XP_028715310.1
LOC114684756	3212.57	1.16046	0.331348	3.50224	0.000461358	0.0827065	1442.45	1831.86	2683.28	3205.52	3487.79	6624.51	0	DownInfected	ENSMUSG00000047728	0	0	lymphocyte antigen 6A-2/6E-1-like	XM_028859331.2	XP_028715164.1
LOC114701096	1494.22	1.423	0.406281	3.50249	0.000460925	0.0827065	699.433	604.305	1131.42	1103.67	2038.31	3388.2	0	DownInfected	ENSMUSG00000037921	ENSG00000137628	DDX60	LOW QUALITY PROTEIN: probable ATP-dependent RNA helicase DDX60	XM_037211761.1	XP_037067656.1
LOC114688493	14.9527	6.44961	1.8491	3.48797	0.000486704	0.0858265	0	0	0.902245	43.7886	43.9922	1.0333	0	DownInfected	ENSMUSG00000034667	ENSG00000184575	XPOT	exportin-T-like isoform X1	XM_028863081.2	XP_028718914.1
LOC114684745	7008.98	0.810934	0.234683	3.45545	0.000549381	0.0906301	4142.64	4571.07	6553.91	6628	9877.95	10280.3	0	DownInfected	ENSMUSG00000022587	ENSG00000160932	LY6E	lymphocyte antigen 6E	XM_028859312.2	XP_028715145.1
Cpt1c	329.582	0.670508	0.1948	3.44202	0.000577379	0.0912907	262.547	290.427	210.223	385.14	374.498	454.654	0	DownInfected	ENSMUSG00000007783	ENSG00000169169	CPT1C	carnitine O-palmitoyltransferase 1%2C brain isoform isoform X1	XM_028858897.2	XP_028714730.1
Stat1	21500	0.663352	0.192786	3.44088	0.000579832	0.0912907	13380.5	17413.9	19132.1	21581.8	25569.6	31921.9	0	DownInfected	ENSMUSG00000026104	ENSG00000115415	STAT1	signal transducer and activator of transcription 1-alpha/beta	XM_028886666.2	XP_028742499.1
Ak9	90.1821	1.09099	0.319515	3.41451	0.000638973	0.0940588	44.6226	61.3324	66.7661	140.323	94.7525	133.296	0	DownInfected	ENSMUSG00000091415	ENSG00000155085	AK9	LOW QUALITY PROTEIN: adenylate kinase 9	XM_037200453.1	XP_037056348.1
Tlr7	5516.19	0.652229	0.191763	3.40122	0.000670856	0.0964009	3952.73	4291.47	4625.81	5287.47	6328.11	8611.56	0	DownInfected	ENSMUSG00000044583	ENSG00000196664	TLR7	toll-like receptor 7	XM_028883551.2	XP_028739384.1
Epsti1	5510.19	0.961234	0.283109	3.39527	0.000685604	0.0974923	3490.94	2828.51	4899.19	5760.19	5932.18	10150.1	0	DownInfected	ENSMUSG00000022014	ENSG00000133106	EPSTI1	epithelial-stromal interaction protein 1 isoform X1	XM_037208370.1	XP_037064265.1
LOC114686894	1802.75	0.789953	0.233526	3.38272	0.000717728	0.0991999	1226.6	1470.17	1266.75	2030.2	1726.98	3095.78	0	DownInfected	ENSMUSG00000030921	ENSG00000132256	TRIM5	tripartite motif-containing protein 30A-like	XM_028861564.2	XP_028717397.1
