# Supplementary material for: Comparative transcriptome analysis of Peromyscus leucopus and C3H mice infected with the Lyme disease pathogen
Source: Front Cell Infect Microbiol. 2023 Apr 11;13:1115350. doi: 10.3389/fcimb.2023.1115350 (PMC10126474; doi:10.3389/fcimb.2023.1115350)
Supplement: Supplementary file 6 [file Table_4.xlsx]

## Sheet: ST3
Table S4. A list of genes that are up-regulated in Borreliella burgdorferi-infected C3H mice relative to uninfected C3H controls.
GeneName	baseMean	log2FoldChange	lfcSE	stat	pvalue	padj	S1	S2	S3	S4noninf	S5noninf	S6noninf	1-designates-STRICT_DEGs(padj-less-0.05-and-FC-above2inEitherDirection)	DirectionOfChange	Mouse gene stable ID	Human gene name	Human gene name2	Pleu_geneDescription	Pleu_gene_ID
MGP_C3HHeJ_G0016479	1938.74	-0.820953	0.092085	-8.91516	4.87e-19	3.38e-15	2317.63	2456.5	2654.43	1451.2	1481.39	1271.29	0	UpInfected	ENSMUSG00000026688	ENSG00000143198	MGST3	microsomal glutathione S-transferase 3 [Source:MGI Symbol;Acc:MGI:1913697]	ENSPEMG00000012628
MGP_C3HHeJ_G0019380	8195.09	-0.958759	0.117609	-8.15211	3.58e-16	1.24e-12	10198.6	9535.19	12733.3	5743.29	6116.14	4844.04	0	UpInfected	ENSMUSG00000020649	ENSG00000171848	RRM2	ribonucleotide reductase M2 [Source:MGI Symbol;Acc:MGI:98181]	ENSPEMG00000010359
MGP_C3HHeJ_G0019205	3423.65	-0.724134	0.0898169	-8.06233	7.49e-16	1.9e-12	4044.97	4147.7	4603.98	2591.92	2799.54	2353.79	0	UpInfected	ENSMUSG00000017716	ENSG00000089685	BIRC5	baculoviral IAP repeat-containing 5 [Source:MGI Symbol;Acc:MGI:1203517]	ENSPEMG00000007142
MGP_C3HHeJ_G0023367	1239.97	-0.809647	0.107871	-7.50569	6.11e-14	5.66e-11	1479.61	1456.05	1801.69	963.166	902.041	837.267	0	UpInfected	ENSMUSG00000050410	ENSG00000137310	TCF19	transcription factor 19 [Source:MGI Symbol;Acc:MGI:103180]	ENSPEMG00000019250
MGP_C3HHeJ_G0033586	1597.59	-0.623012	0.0861865	-7.22865	4.88e-13	3.57e-10	1851.2	1906.41	2054.88	1264.71	1330.42	1177.92	0	UpInfected	ENSMUSG00000031697	ENSG00000091651	ORC6	origin recognition complex, subunit 6 [Source:MGI Symbol;Acc:MGI:1929285]	ENSPEMG00000000721
MGP_C3HHeJ_G0018827*	299.872	-1.36602	0.193203	-7.07038	1.55e-12	9.61e-10	344.5	502.847	449.662	152.758	216.075	133.388	1	UpInfected	ENSMUSG00000020889	ENSG00000126368	NR1D1	nuclear receptor subfamily 1, group D, member 1 [Source:MGI Symbol;Acc:MGI:2444210]	ENSPEMG00000015608
MGP_C3HHeJ_G0026259	12768.9	-0.633505	0.0936252	-6.7664	1.32e-11	5.73e-09	14060.6	15067.6	17456.8	10539.3	10233.8	9255.08	0	UpInfected	ENSMUSG00000027342	ENSG00000132646	PCNA	proliferating cell nuclear antigen [Source:MGI Symbol;Acc:MGI:97503]	ENSPEMG00000011751
MGP_C3HHeJ_G0017800	1957.31	-0.740073	0.112885	-6.55601	5.53e-11	2.19e-08	2276.99	2193	2876.22	1471.04	1569.14	1357.48	0	UpInfected	ENSMUSG00000035455	ENSG00000132436	FIGNL1	fidgetin-like 1 [Source:MGI Symbol;Acc:MGI:1890648]	ENSPEMG00000006051
MGP_C3HHeJ_G0018832	2628.11	-0.814908	0.126279	-6.45321	1.1e-10	4e-08	2943.73	3006.58	4103.68	2028.5	1965.43	1720.71	0	UpInfected	ENSMUSG00000017499	ENSG00000094804	CDC6	cell division cycle 6 [Source:MGI Symbol;Acc:MGI:1345150]	ENSPEMG00000012427
MGP_C3HHeJ_G0029079	1480.61	-0.753952	0.116908	-6.44913	1.12e-10	4.01e-08	1691.53	1717.45	2168.3	1120.88	1197.37	988.098	0	UpInfected	ENSMUSG00000025747	ENSG00000176890	TYMS	thymidylate synthase [Source:MGI Symbol;Acc:MGI:98878]	ENSPEMG00000022684
MGP_C3HHeJ_G0024121	116.685	-8.45929	1.31288	-6.44331	1.17e-10	4.06e-08	254.504	0	443.586	0.991932	0	1.02606	1	UpInfected	ENSMUSG00000024503	ENSG00000164266	SPINK1	serine peptidase inhibitor, Kazal type 1 [Source:MGI Symbol;Acc:MGI:106202]	ENSPEMG00000006023
MGP_C3HHeJ_G0029859	3673.9	-0.707477	0.110295	-6.41443	1.41e-10	4.67e-08	4388.51	4208.59	5074.91	2752.61	3191.11	2427.66	0	UpInfected	ENSMUSG00000008843	ENSG00000189143	CLDN4	claudin 13 [Source:MGI Symbol;Acc:MGI:1913102]	ENSPEMG00000000427
MGP_C3HHeJ_G0031804	2714.81	-0.784549	0.122709	-6.39358	1.62e-10	5.09e-08	3026.96	3151.45	4127.98	2105.87	2110.74	1765.85	0	UpInfected	ENSMUSG00000002068	ENSG00000105173	CCNE1	cyclin E1 [Source:MGI Symbol;Acc:MGI:88316]	ENSPEMG00000020299
MGP_C3HHeJ_G0020130	1547.1	-0.624274	0.0988908	-6.31276	2.74e-10	7.89e-08	1710.89	1808.78	2110.58	1152.63	1240.78	1258.98	0	UpInfected	ENSMUSG00000006715	ENSG00000112312	GMNN	geminin [Source:MGI Symbol;Acc:MGI:1927344]	ENSPEMG00000015791
MGP_C3HHeJ_G0022410	1307.35	-0.682733	0.108138	-6.31354	2.73e-10	7.89e-08	1402.19	1582.03	1849.29	999.868	1024.7	986.046	0	UpInfected	ENSMUSG00000022881	ENSG00000163918	RFC4	replication factor C (activator 1) 4 [Source:MGI Symbol;Acc:MGI:2146571]	ENSPEMG00000020418
MGP_C3HHeJ_G0026146	4813.33	-0.621656	0.0988187	-6.29087	3.16e-10	8.6e-08	5043.64	5821.06	6639.61	3774.3	3868.59	3732.81	0	UpInfected	ENSMUSG00000027203	ENSG00000128951	DUT	deoxyuridine triphosphatase [Source:MGI Symbol;Acc:MGI:1346051]	ENSPEMG00000030951
MGP_C3HHeJ_G0029148	3852.4	-0.598696	0.0952663	-6.28444	3.29e-10	8.79e-08	4276.25	4548.72	5097.19	3186.09	3255.27	2750.87	0	UpInfected	ENSMUSG00000004642	ENSG00000163950	SLBP	stem-loop binding protein [Source:MGI Symbol;Acc:MGI:108402]	ENSPEMG00000018369
MGP_C3HHeJ_G0032820	2717.05	-0.622782	0.0994557	-6.26191	3.8e-10	9.78e-08	3150.82	3089.52	3643.89	2248.71	2271.14	1898.22	0	UpInfected	ENSMUSG00000030979	ENSG00000188690	UROS	uroporphyrinogen III synthase [Source:MGI Symbol;Acc:MGI:98917]	ENSPEMG00000000385
MGP_C3HHeJ_G0017728	1122.54	-1.02549	0.16479	-6.22304	4.88e-10	1.15e-07	1198.98	1411.96	1906	857.03	766.169	595.116	1	UpInfected	ENSMUSG00000003585	ENSG00000100003	SEC14L2	SEC14-like lipid binding 2 [Source:MGI Symbol;Acc:MGI:1915065]	ENSPEMG00000010477
MGP_C3HHeJ_G0020558	1384.36	-0.723031	0.116612	-6.20031	5.64e-10	1.3e-07	1462.19	1724.8	1986.01	1107	1059.62	966.551	0	UpInfected	ENSMUSG00000021707	ENSG00000178700	DHFR2	dihydrofolate reductase [Source:MGI Symbol;Acc:MGI:94890]	ENSPEMG00000029212
MGP_C3HHeJ_G0034681	2805.77	-0.6004	0.101389	-5.92173	3.19e-09	6.15e-07	3150.82	3114.71	3878.84	2232.84	2368.33	2089.06	0	UpInfected	ENSMUSG00000032218	ENSG00000157456	CCNB2	cyclin B2 [Source:MGI Symbol;Acc:MGI:88311]	ENSPEMG00000010693
MGP_C3HHeJ_G0020634	656.792	-0.788178	0.133172	-5.9185	3.25e-09	6.18e-07	717.064	784.189	994.524	443.394	502.916	498.666	0	UpInfected	ENSMUSG00000045273	ENSG00000153044	CENPH	centromere protein H [Source:MGI Symbol;Acc:MGI:1349448]	ENSPEMG00000021708
MGP_C3HHeJ_G0022351	1178.75	-0.677365	0.115436	-5.86786	4.41e-09	7.71e-07	1263.81	1376.27	1711.55	914.562	898.267	908.065	0	UpInfected	ENSMUSG00000000028	ENSG00000093009	CDC45	cell division cycle 45 [Source:MGI Symbol;Acc:MGI:1338073]	ENSPEMG00000004377
MGP_C3HHeJ_G0028253	723.726	-0.781885	0.13392	-5.83846	5.27e-09	8.51e-07	829.316	805.185	1110.99	572.345	510.465	514.057	0	UpInfected	ENSMUSG00000028587	ENSG00000085840	ORC1	origin recognition complex, subunit 1 [Source:MGI Symbol;Acc:MGI:1328337]	ENSPEMG00000023287
MGP_C3HHeJ_G0000005	72306.7	-5.28897	0.91062	-5.80809	6.32e-09	9.79e-07	18104.6	224622	180293	3868.54	3993.14	2958.14	1	UpInfected	ENSMUSG00000076612	0	0	immunoglobulin heavy constant gamma 2C [Source:MGI Symbol;Acc:MGI:2686979]	0
MGP_C3HHeJ_G0027748	1444.43	-0.862192	0.148463	-5.80744	6.34e-09	9.79e-07	1676.05	1635.56	2279.71	1164.53	1088.87	821.876	0	UpInfected	ENSMUSG00000028212	ENSG00000175305	CCNE2	cyclin E2 [Source:MGI Symbol;Acc:MGI:1329034]	ENSPEMG00000008874
MGP_C3HHeJ_G0029952	6131.96	-0.630751	0.109177	-5.77732	7.59e-09	1.08e-06	6474.86	7062.95	8817.03	4951.73	4960.28	4524.93	0	UpInfected	ENSMUSG00000029730	ENSG00000166508	MCM7	minichromosome maintenance complex component 7 [Source:MGI Symbol;Acc:MGI:1298398]	ENSPEMG00000004759
MGP_C3HHeJ_G0016225	14264.4	-0.63877	0.111773	-5.7149	1.1e-08	1.47e-06	16604.7	15758.3	19752.7	11736.5	12247.4	9486.97	0	UpInfected	ENSMUSG00000004552	ENSG00000196188	CTSE	cathepsin E [Source:MGI Symbol;Acc:MGI:107361]	ENSPEMG00000021253
MGP_C3HHeJ_G0033529	2221.14	-0.661897	0.11621	-5.69569	1.23e-08	1.58e-06	2719.23	2299.03	3147.64	1741.83	1851.26	1567.82	0	UpInfected	ENSMUSG00000005470	ENSG00000105011	ASF1B	anti-silencing function 1B histone chaperone [Source:MGI Symbol;Acc:MGI:1914179]	ENSPEMG00000026306
MGP_C3HHeJ_G0016198	8755.5	-0.601395	0.105972	-5.67502	1.39e-08	1.75e-06	9266.67	9928.86	12468	7214.32	7002.14	6652.99	0	UpInfected	ENSMUSG00000026355	ENSG00000076003	MCM6	minichromosome maintenance complex component 6 [Source:MGI Symbol;Acc:MGI:1298227]	ENSPEMG00000020021
MGP_C3HHeJ_G0000086	535.587	-0.648106	0.114681	-5.65138	1.59e-08	1.99e-06	718.999	658.215	584.359	402.725	426.488	422.738	0	UpInfected	ENSMUSG00000076709	ENSG00000278782	0	immunoglobulin heavy variable 1-47 [Source:MGI Symbol;Acc:MGI:4439890]	0
MGP_C3HHeJ_G0027021	48.4371	-6.60355	1.16915	-5.64819	1.62e-08	1.99e-06	129.671	0	157.989	0.991932	0.943558	1.02606	1	UpInfected	ENSMUSG00000034139	ENSG00000114204	SERPINI2	serine (or cysteine) peptidase inhibitor, clade I, member 2 [Source:MGI Symbol;Acc:MGI:1915181]	ENSPEMG00000021117
MGP_C3HHeJ_G0024481	888.225	-0.620469	0.109917	-5.64489	1.65e-08	2.01e-06	1028.66	965.802	1234.55	709.232	706.725	684.384	0	UpInfected	ENSMUSG00000024791	ENSG00000146670	CDCA5	cell division cycle associated 5 [Source:MGI Symbol;Acc:MGI:1915099]	ENSPEMG00000030960
MGP_C3HHeJ_G0028624	2979.38	-0.594475	0.105353	-5.64269	1.67e-08	2.02e-06	3199.21	3515.73	4039.87	2422.3	2572.14	2127.03	0	UpInfected	ENSMUSG00000028832	ENSG00000117632	STMN1	stathmin 1 [Source:MGI Symbol;Acc:MGI:96739]	ENSPEMG00000013797
MGP_C3HHeJ_G0035228	1938.18	-0.704583	0.125483	-5.61496	1.97e-08	2.26e-06	2179.25	2177.25	2850.9	1483.93	1653.11	1284.63	0	UpInfected	ENSMUSG00000031170	ENSG00000017483	SLC38A5	solute carrier family 38, member 5 [Source:MGI Symbol;Acc:MGI:2148066]	ENSPEMG00000012763
MGP_C3HHeJ_G0033564	5003.12	-0.648958	0.116136	-5.58791	2.3e-08	2.53e-06	6053.91	5526.07	6750	4061.96	4399.81	3226.97	0	UpInfected	ENSMUSG00000054191	ENSG00000105610	KLF1	Kruppel-like factor 1 (erythroid) [Source:MGI Symbol;Acc:MGI:1342771]	ENSPEMG00000017635
MGP_C3HHeJ_G0030715	6502.3	-0.650446	0.11647	-5.58467	2.34e-08	2.54e-06	7032.25	7171.08	9628.24	5294.93	5184.85	4702.44	0	UpInfected	ENSMUSG00000002870	ENSG00000073111	MCM2	minichromosome maintenance complex component 2 [Source:MGI Symbol;Acc:MGI:105380]	ENSPEMG00000017914
MGP_C3HHeJ_G0020647	683.375	-0.653511	0.117646	-5.55491	2.78e-08	2.94e-06	748.03	799.936	959.077	538.619	553.868	500.718	0	UpInfected	ENSMUSG00000021714	ENSG00000123219	CENPK	centromere protein K [Source:MGI Symbol;Acc:MGI:1926210]	ENSPEMG00000021531
MGP_C3HHeJ_G0022796	1031.94	-0.592359	0.106868	-5.54292	2.97e-08	3.1e-06	1158.33	1150.56	1413.8	866.949	818.064	783.912	0	UpInfected	ENSMUSG00000022945	ENSG00000159259	CHAF1B	chromatin assembly factor 1, subunit B (p60) [Source:MGI Symbol;Acc:MGI:1314881]	ENSPEMG00000011223
MGP_C3HHeJ_G0016747	2218.18	-0.634904	0.115003	-5.52074	3.38e-08	3.37e-06	2657.3	2417.65	3021.04	1899.55	1838.05	1475.48	0	UpInfected	ENSMUSG00000019773	ENSG00000112029	FBXO5	F-box protein 5 [Source:MGI Symbol;Acc:MGI:1914391]	ENSPEMG00000017534
MGP_C3HHeJ_G0031371	4252.66	-0.648277	0.117729	-5.50651	3.66e-08	3.63e-06	4496.89	4767.07	6313.5	3340.83	3448.7	3148.99	0	UpInfected	ENSMUSG00000056394	ENSG00000105486	LIG1	ligase I, DNA, ATP-dependent [Source:MGI Symbol;Acc:MGI:101789]	ENSPEMG00000013078
MGP_C3HHeJ_G0034651	595.172	-0.757579	0.140157	-5.40524	6.47e-08	5.8e-06	628.035	703.356	912.491	463.232	422.714	441.207	0	UpInfected	ENSMUSG00000040204	ENSG00000166803	PCLAF	PCNA clamp associated factor [Source:MGI Symbol;Acc:MGI:1915276]	ENSPEMG00000026266
MGP_C3HHeJ_G0021280	537.319	-0.806609	0.150155	-5.37184	7.79e-08	6.6e-06	569.006	694.957	787.922	368.007	462.343	341.679	0	UpInfected	ENSMUSG00000003469	ENSG00000168490	PHYHIP	phytanoyl-CoA hydroxylase interacting protein [Source:MGI Symbol;Acc:MGI:1860417]	ENSPEMG00000031322
MGP_C3HHeJ_G0000007	7710.77	-3.2276	0.601806	-5.36318	8.18e-08	6.88e-06	4960.42	23127.8	13713.7	1820.2	957.711	1684.79	1	UpInfected	ENSMUSG00000076614	0	0	immunoglobulin heavy constant gamma 1 (G1m marker) [Source:MGI Symbol;Acc:MGI:96446]	ENSPEMG00000025247
MGP_C3HHeJ_G0029563	157.439	-0.997755	0.186389	-5.35308	8.65e-08	7.23e-06	192.572	184.762	252.176	101.177	111.34	102.606	0	UpInfected	ENSMUSG00000055385	ENSG00000178222	RNF212	ring finger protein 212 [Source:MGI Symbol;Acc:MGI:3645767]	ENSPEMG00000020742
MGP_C3HHeJ_G0035164	336.492	-0.777899	0.145796	-5.33552	9.53e-08	7.78e-06	414.174	386.321	474.981	274.765	260.422	208.291	0	UpInfected	ENSMUSG00000036814	ENSG00000163817	SLC6A20	solute carrier family 6 (neurotransmitter transporter), member 20A [Source:MGI Symbol;Acc:MGI:2143217]	ENSPEMG00000021502
MGP_C3HHeJ_G0015673	1271.48	-0.600775	0.112677	-5.33185	9.72e-08	7.9e-06	1308.33	1524.29	1765.23	1004.83	1047.35	978.863	0	UpInfected	ENSMUSG00000026134	ENSG00000146143	PRIM2	DNA primase, p58 subunit [Source:MGI Symbol;Acc:MGI:97758]	ENSPEMG00000026079
MGP_C3HHeJ_G0020996	456.884	-0.685747	0.128693	-5.32855	9.9e-08	7.99e-06	493.526	545.888	651.2	353.128	353.834	343.731	0	UpInfected	ENSMUSG00000071470	ENSG00000100814	CCNB1IP1	cyclin B1 interacting protein 1 [Source:MGI Symbol;Acc:MGI:2685134]	ENSPEMG00000005630
MGP_C3HHeJ_G0031010	1096.07	-0.701675	0.132068	-5.31298	1.08e-07	8.65e-06	1149.62	1275.49	1647.75	867.941	879.396	756.208	0	UpInfected	ENSMUSG00000030346	ENSG00000111247	RAD51AP1	RAD51 associated protein 1 [Source:MGI Symbol;Acc:MGI:1098224]	ENSPEMG00000004516
MGP_C3HHeJ_G0021226	1315.17	-0.685532	0.129158	-5.30769	1.11e-07	8.76e-06	1488.32	1442.4	1935.37	1053.43	1098.3	873.179	0	UpInfected	ENSMUSG00000022033	ENSG00000168078	PBK	PDZ binding kinase [Source:MGI Symbol;Acc:MGI:1289156]	ENSPEMG00000008543
MGP_C3HHeJ_G0027459	1145.92	-0.640066	0.122977	-5.20477	1.94e-07	1.4e-05	1175.75	1468.65	1544.45	818.344	1010.55	857.788	0	UpInfected	ENSMUSG00000004032	ENSG00000134202	GSTM3	glutathione S-transferase, mu 5 [Source:MGI Symbol;Acc:MGI:1309466]	ENSPEMG00000015222
MGP_C3HHeJ_G0016706	1947.9	-0.629977	0.121195	-5.19807	2.01e-07	1.43e-05	2069.9	2142.61	2887.36	1551.38	1560.64	1475.48	0	UpInfected	ENSMUSG00000037474	ENSG00000143476	DTL	denticleless E3 ubiquitin protein ligase [Source:MGI Symbol;Acc:MGI:1924093]	ENSPEMG00000009566
MGP_C3HHeJ_G0026051	897.317	-0.655616	0.126899	-5.16642	2.39e-07	1.67e-05	996.728	972.1	1324.68	702.288	729.37	658.732	0	UpInfected	ENSMUSG00000027323	ENSG00000051180	RAD51	RAD51 recombinase [Source:MGI Symbol;Acc:MGI:97890]	ENSPEMG00000010850
MGP_C3HHeJ_G0021769	1527.49	-0.586805	0.11438	-5.13032	2.89e-07	1.91e-05	1919.91	1578.88	2003.23	1161.55	1374.76	1126.62	0	UpInfected	ENSMUSG00000056656	ENSG00000100342	APOL1	apolipoprotein L 8 [Source:MGI Symbol;Acc:MGI:2444921]	ENSPEMG00000013582
MGP_C3HHeJ_G0028626	203.787	-0.789308	0.155023	-5.09157	3.55e-07	2.29e-05	239.989	260.347	274.456	161.685	152.856	133.388	0	UpInfected	ENSMUSG00000078521	ENSG00000127423	AUNIP	aurora kinase A and ninein interacting protein [Source:MGI Symbol;Acc:MGI:1917135]	ENSPEMG00000020908
MGP_C3HHeJ_G0027486	1877.29	-0.615844	0.121885	-5.05266	4.36e-07	2.78e-05	2016.68	2106.92	2692.91	1550.39	1592.73	1304.13	0	UpInfected	ENSMUSG00000027883	ENSG00000121957	GPSM2	G-protein signalling modulator 2 (AGS3-like, C. elegans) [Source:MGI Symbol;Acc:MGI:1923373]	ENSPEMG00000016798
MGP_C3HHeJ_G0016119	142.711	-0.9226	0.183042	-5.04036	4.65e-07	2.95e-05	176.121	192.111	192.423	115.064	94.3558	86.1892	0	UpInfected	ENSMUSG00000026285	ENSG00000188389	PDCD1	programmed cell death 1 [Source:MGI Symbol;Acc:MGI:104879]	ENSPEMG00000010110
MGP_C3HHeJ_G0028956	1090.07	-0.739979	0.147073	-5.03137	4.87e-07	3.06e-05	1318.97	1227.2	1545.46	736.014	1029.42	683.358	0	UpInfected	ENSMUSG00000096351	ENSG00000187634	SAMD11	sterile alpha motif domain containing 11 [Source:MGI Symbol;Acc:MGI:2446220]	ENSPEMG00000012460
MGP_C3HHeJ_G0030925	111.911	-1.23016	0.245785	-5.00504	5.59e-07	3.37e-05	120.962	193.16	156.977	80.3465	70.7668	49.251	1	UpInfected	ENSMUSG00000040627	ENSG00000111732	AICDA	activation-induced cytidine deaminase [Source:MGI Symbol;Acc:MGI:1342279]	ENSPEMG00000008352
MGP_C3HHeJ_G0030140	1844.15	-0.713718	0.143613	-4.96974	6.7e-07	3.93e-05	1826.04	2103.77	2944.07	1351.01	1433.26	1406.73	0	UpInfected	ENSMUSG00000029752	ENSG00000070669	ASNS	asparagine synthetase [Source:MGI Symbol;Acc:MGI:1350929]	ENSPEMG00000024254
MGP_C3HHeJ_G0026534	1231.19	-0.724023	0.145924	-4.96166	6.99e-07	4.08e-05	1411.87	1250.29	1939.42	976.061	979.413	830.084	0	UpInfected	ENSMUSG00000017861	ENSG00000101057	MYBL2	myeloblastosis oncogene-like 2 [Source:MGI Symbol;Acc:MGI:101785]	ENSPEMG00000020831
MGP_C3HHeJ_G0035457	2091.63	-0.586635	0.119692	-4.9012	9.53e-07	5.29e-05	2216.99	2286.43	3030.16	1768.62	1688.97	1558.59	0	UpInfected	ENSMUSG00000015217	0	0	high mobility group box 3 [Source:MGI Symbol;Acc:MGI:1098219]	0
MGP_C3HHeJ_G0029988	189.912	-0.770981	0.159676	-4.82839	1.38e-06	7.03e-05	241.924	221.505	255.214	136.887	155.687	128.258	0	UpInfected	ENSMUSG00000036687	ENSG00000164855	TMEM184A	transmembrane protein 184a [Source:MGI Symbol;Acc:MGI:2385897]	ENSPEMG00000010352
MGP_C3HHeJ_G0026353	613.391	-0.5938	0.123461	-4.80962	1.51e-06	7.67e-05	670.614	676.061	866.917	475.136	487.819	503.797	0	UpInfected	ENSMUSG00000027454	ENSG00000101003	GINS1	GINS complex subunit 1 (Psf1 homolog) [Source:MGI Symbol;Acc:MGI:1916520]	ENSPEMG00000013343
MGP_C3HHeJ_G0034142	738.553	-0.61221	0.127433	-4.80417	1.55e-06	7.79e-05	787.705	819.882	1071.49	588.216	604.82	559.204	0	UpInfected	ENSMUSG00000074476	ENSG00000161888	SPC24	SPC24, NDC80 kinetochore complex component, homolog (S. cerevisiae) [Source:MGI Symbol;Acc:MGI:1914879]	ENSPEMG00000009453
MGP_C3HHeJ_G0022384	664.269	-0.642866	0.133902	-4.80101	1.58e-06	7.83e-05	713.193	753.745	963.128	501.918	576.514	477.119	0	UpInfected	ENSMUSG00000022843	ENSG00000114859	CLCN2	chloride channel, voltage-sensitive 2 [Source:MGI Symbol;Acc:MGI:105061]	ENSPEMG00000008108
MGP_C3HHeJ_G0016678	284.555	-0.977773	0.204323	-4.78544	1.71e-06	8.26e-05	288.374	334.881	509.415	199.378	214.188	161.092	0	UpInfected	ENSMUSG00000026614	ENSG00000196660	SLC30A10	solute carrier family 30, member 10 [Source:MGI Symbol;Acc:MGI:2685058]	ENSPEMG00000011831
MGP_C3HHeJ_G0018779	814.88	-0.715779	0.149996	-4.77199	1.82e-06	8.74e-05	753.836	1174.71	1110.99	635.829	644.45	569.465	0	UpInfected	ENSMUSG00000001444	ENSG00000073861	TBX21	T-box 21 [Source:MGI Symbol;Acc:MGI:1888984]	ENSPEMG00000010056
MGP_C3HHeJ_G0028314	946.091	-0.66637	0.140461	-4.74416	2.09e-06	9.86e-05	1023.82	1031.94	1426.97	770.731	786.927	636.159	0	UpInfected	ENSMUSG00000028702	ENSG00000085999	RAD54L	RAD54 like (S. cerevisiae) [Source:MGI Symbol;Acc:MGI:894697]	ENSPEMG00000011422
MGP_C3HHeJ_G0022635	8896.28	-0.590295	0.125207	-4.71455	2.42e-06	0.00011141	9707.94	9555.14	12811.3	7676.56	7608.85	6017.86	0	UpInfected	ENSMUSG00000022742	ENSG00000080819	CPOX	coproporphyrinogen oxidase [Source:MGI Symbol;Acc:MGI:104841]	ENSPEMG00000006385
MGP_C3HHeJ_G0025052	1314.43	-0.628654	0.134243	-4.68294	2.83e-06	0.00012629	1396.39	1415.11	1977.91	1076.25	1084.15	936.795	0	UpInfected	ENSMUSG00000026669	ENSG00000065328	MCM10	minichromosome maintenance 10 replication initiation factor [Source:MGI Symbol;Acc:MGI:1917274]	ENSPEMG00000008646
MGP_C3HHeJ_G0015893	939.856	-0.623866	0.133284	-4.68075	2.86e-06	0.000127195	970.6	1053.98	1395.57	774.699	755.79	688.488	0	UpInfected	ENSMUSG00000026196	ENSG00000138376	BARD1	BRCA1 associated RING domain 1 [Source:MGI Symbol;Acc:MGI:1328361]	ENSPEMG00000009105
MGP_C3HHeJ_G0016174	3128.74	-0.592404	0.126812	-4.67151	2.99e-06	0.000131416	3329.85	3481.09	4476.37	2628.62	2743.87	2112.66	0	UpInfected	ENSMUSG00000026389	ENSG00000115107	STEAP3	STEAP family member 3 [Source:MGI Symbol;Acc:MGI:1915678]	ENSPEMG00000023815
MGP_C3HHeJ_G0019530	225.603	-0.802557	0.173334	-4.63011	3.65e-06	0.000153659	244.827	294.989	321.043	171.604	187.768	133.388	0	UpInfected	ENSMUSG00000034883	ENSG00000165501	LRR1	leucine rich repeat protein 1 [Source:MGI Symbol;Acc:MGI:1916956]	ENSPEMG00000013165
MGP_C3HHeJ_G0027956	920.915	-0.710328	0.155412	-4.5706	4.86e-06	0.000193539	1223.17	1125.37	1081.62	668.562	897.323	529.448	0	UpInfected	ENSMUSG00000028331	ENSG00000136932	TRMO	tRNA methyltransferase O [Source:MGI Symbol;Acc:MGI:1922003]	ENSPEMG00000019967
MGP_C3HHeJ_G0018957	1700.9	-0.661143	0.144908	-4.5625	5.05e-06	0.000199449	1887.01	1753.14	2611.89	1487.9	1327.59	1137.9	0	UpInfected	ENSMUSG00000017146	ENSG00000012048	BRCA1	breast cancer 1, early onset [Source:MGI Symbol;Acc:MGI:104537]	ENSPEMG00000016928
MGP_C3HHeJ_G0000006	11653.5	-3.50399	0.775549	-4.51807	6.24e-06	0.000234892	4260.77	32691.3	27304.8	2051.32	1915.42	1697.11	1	UpInfected	ENSMUSG00000076613	0	0	immunoglobulin heavy constant gamma 2B [Source:MGI Symbol;Acc:MGI:96445]	0
MGP_C3HHeJ_G0027499	2046.23	-9.00475	1.99666	-4.50991	6.49e-06	0.000242793	5915.53	4.19914	6333.76	19.8386	0.943558	3.07819	1	UpInfected	ENSMUSG00000070360	0	0	amylase 2a1 [Source:MGI Symbol;Acc:MGI:104548]	ENSPEMG00000026869
MGP_C3HHeJ_G0020953	2477.78	-0.594226	0.132461	-4.48605	7.26e-06	0.000262432	2676.65	2602.42	3664.14	2149.52	2052.24	1721.73	0	UpInfected	ENSMUSG00000037572	ENSG00000198554	WDHD1	WD repeat and HMG-box DNA binding protein 1 [Source:MGI Symbol;Acc:MGI:2443514]	ENSPEMG00000009680
MGP_C3HHeJ_G0023633	1222.15	-0.605923	0.137118	-4.41898	9.92e-06	0.000331886	1322.84	1248.19	1854.35	991.932	998.284	917.3	0	UpInfected	ENSMUSG00000002835	ENSG00000167670	CHAF1A	chromatin assembly factor 1, subunit A (p150) [Source:MGI Symbol;Acc:MGI:1351331]	ENSPEMG00000009601
MGP_C3HHeJ_G0030235	746.62	-7.3789	1.67348	-4.40931	1.04e-05	0.000344571	1899.59	6.29871	2547.07	17.8548	3.77423	5.13031	1	UpInfected	ENSMUSG00000071553	ENSG00000158516	CPA2	carboxypeptidase A2, pancreatic [Source:MGI Symbol;Acc:MGI:3617840]	ENSPEMG00000021462
MGP_C3HHeJ_G0019297	469.327	-0.658922	0.149972	-4.39365	1.11e-05	0.000365126	522.556	509.145	692.723	368.999	408.56	313.975	0	UpInfected	ENSMUSG00000025175	ENSG00000167363	FN3K	fructosamine 3 kinase [Source:MGI Symbol;Acc:MGI:1926834]	ENSPEMG00000009401
MGP_C3HHeJ_G0020285	382.668	-0.657329	0.150363	-4.37161	1.23e-05	0.000393792	394.82	445.109	565.116	313.451	271.745	305.767	0	UpInfected	ENSMUSG00000021391	ENSG00000188312	CENPP	centromere protein P [Source:MGI Symbol;Acc:MGI:1913586]	ENSPEMG00000011858
MGP_C3HHeJ_G0023647	2230.94	-0.618426	0.142379	-4.34352	1.4e-05	0.000437634	2399.89	2242.34	3463.62	1883.68	1785.21	1610.92	0	UpInfected	ENSMUSG00000001228	ENSG00000276043	UHRF1	ubiquitin-like, containing PHD and RING finger domains, 1 [Source:MGI Symbol;Acc:MGI:1338889]	ENSPEMG00000016633
MGP_C3HHeJ_G0032000	2536.93	-0.643938	0.148243	-4.3438	1.4e-05	0.000437634	2866.32	2431.3	3984.17	2033.46	2123	1783.3	0	UpInfected	ENSMUSG00000046179	ENSG00000129173	E2F8	E2F transcription factor 8 [Source:MGI Symbol;Acc:MGI:1922038]	ENSPEMG00000015259
MGP_C3HHeJ_G0032651	1566.97	-0.58496	0.134773	-4.34035	1.42e-05	0.000441031	1706.05	1599.87	2335.41	1179.41	1378.54	1202.55	0	UpInfected	ENSMUSG00000030867	ENSG00000166851	PLK1	polo like kinase 1 [Source:MGI Symbol;Acc:MGI:97621]	ENSPEMG00000018160
MGP_C3HHeJ_G0026815	2861.65	-8.14281	1.87814	-4.33556	1.45e-05	0.000447736	7512.23	7.34849	9589.76	47.6128	4.71779	8.2085	1	UpInfected	ENSMUSG00000011463	ENSG00000153002	CPB1	carboxypeptidase B1 (tissue) [Source:MGI Symbol;Acc:MGI:1923953]	ENSPEMG00000015871
MGP_C3HHeJ_G0021227	1481.02	-0.588683	0.138061	-4.26393	2.01e-05	0.000582298	1666.37	1487.54	2183.5	1268.68	1253.99	1026.06	0	UpInfected	ENSMUSG00000022034	ENSG00000171320	ESCO2	establishment of sister chromatid cohesion N-acetyltransferase 2 [Source:MGI Symbol;Acc:MGI:1919238]	ENSPEMG00000023537
MGP_C3HHeJ_G0016603	560.449	-0.642151	0.150795	-4.25843	2.06e-05	0.000590765	604.811	585.78	858.815	475.136	412.335	425.816	0	UpInfected	ENSMUSG00000039748	ENSG00000174371	EXO1	exonuclease 1 [Source:MGI Symbol;Acc:MGI:1349427]	ENSPEMG00000019110
MGP_C3HHeJ_G0019200	287.552	-0.595638	0.140383	-4.24294	2.21e-05	0.000626584	359.016	346.429	333.196	221.201	262.309	203.16	0	UpInfected	ENSMUSG00000025573	ENSG00000187997	C17orf99	RIKEN cDNA 6030468B19 gene [Source:MGI Symbol;Acc:MGI:1924977]	ENSPEMG00000005757
MGP_C3HHeJ_G0028479	1966.01	-0.622032	0.146687	-4.24055	2.23e-05	0.000632026	2133.77	1964.15	3052.44	1684.3	1593.67	1367.74	0	UpInfected	ENSMUSG00000042489	ENSG00000092853	CLSPN	claspin [Source:MGI Symbol;Acc:MGI:2445153]	ENSPEMG00000024140
MGP_C3HHeJ_G0029772	1324.21	-0.648356	0.153414	-4.22618	2.38e-05	0.000661597	1413.81	1336.38	2100.45	1144.69	1016.21	933.717	0	UpInfected	ENSMUSG00000029414	ENSG00000184445	KNTC1	kinetochore associated 1 [Source:MGI Symbol;Acc:MGI:2673709]	ENSPEMG00000017028
MGP_C3HHeJ_G0027933	588.171	-0.595287	0.14102	-4.2213	2.43e-05	0.000666719	628.035	627.771	867.929	473.152	499.142	432.998	0	UpInfected	ENSMUSG00000035683	ENSG00000165304	MELK	maternal embryonic leucine zipper kinase [Source:MGI Symbol;Acc:MGI:106924]	ENSPEMG00000015387
MGP_C3HHeJ_G0031372	385.948	-0.744565	0.176381	-4.22134	2.43e-05	0.000666719	397.723	445.109	607.652	329.322	301.938	233.942	0	UpInfected	ENSMUSG00000033847	ENSG00000105499	PLA2G4C	phospholipase A2, group IVC (cytosolic, calcium-independent) [Source:MGI Symbol;Acc:MGI:1196403]	ENSPEMG00000007988
MGP_C3HHeJ_G0030325	3857.68	-8.01593	1.90592	-4.2058	2.6e-05	0.000705745	10128.9	9.44806	12918.7	73.403	8.49202	7.18244	1	UpInfected	ENSMUSG00000057163	ENSG00000010438	PRSS3	protease, serine 2 [Source:MGI Symbol;Acc:MGI:102759]	0
MGP_C3HHeJ_G0035418	170.348	-0.783539	0.186703	-4.19671	2.71e-05	0.000728551	246.763	225.704	174.194	123	140.59	111.841	0	UpInfected	ENSMUSG00000031132	ENSG00000102245	CD40LG	CD40 ligand [Source:MGI Symbol;Acc:MGI:88337]	ENSPEMG00000023170
MGP_C3HHeJ_G0021875	272.746	-0.589738	0.142318	-4.14382	3.42e-05	0.000864142	303.857	313.886	365.604	235.088	217.962	200.082	0	UpInfected	ENSMUSG00000068101	ENSG00000100162	CENPM	centromere protein M [Source:MGI Symbol;Acc:MGI:1913820]	ENSPEMG00000007770
MGP_C3HHeJ_G0018657	283.286	-0.619212	0.149576	-4.13977	3.48e-05	0.000874725	345.468	327.533	356.489	266.83	209.47	193.926	0	UpInfected	ENSMUSG00000007646	ENSG00000108384	RAD51C	RAD51 paralog C [Source:MGI Symbol;Acc:MGI:2150020]	ENSPEMG00000013865
MGP_C3HHeJ_G0033753	1628.24	-5.57906	1.35192	-4.12677	3.68e-05	0.000917359	4077.88	64.0369	5427.34	98.2013	66.049	35.9122	1	UpInfected	ENSMUSG00000031896	ENSG00000141086	CTRL	chymotrypsin-like [Source:MGI Symbol;Acc:MGI:88558]	ENSPEMG00000013513
MGP_C3HHeJ_G0034696	1128.9	-0.602609	0.146807	-4.10478	4.05e-05	0.000993093	1079.95	1338.48	1665.98	967.134	949.219	772.625	0	UpInfected	ENSMUSG00000032221	ENSG00000138587	MNS1	meiosis-specific nuclear structural protein 1 [Source:MGI Symbol;Acc:MGI:107933]	ENSPEMG00000022047
MGP_C3HHeJ_G0028757	2291.59	-8.32522	2.03632	-4.08836	4.34e-05	0.00105672	5612.64	6.29871	8087.85	37.6934	0.943558	4.10425	1	UpInfected	ENSMUSG00000058579	ENSG00000215704	CELA2B	chymotrypsin-like elastase family, member 2A [Source:MGI Symbol;Acc:MGI:95316]	ENSPEMG00000023249
MGP_C3HHeJ_G0032717	1883.6	-5.87828	1.44492	-4.06824	4.74e-05	0.0011285	4283.99	48.2901	6780.38	109.113	37.7423	42.0686	1	UpInfected	ENSMUSG00000049350	ENSG00000174992	ZG16	zymogen granule protein 16 [Source:MGI Symbol;Acc:MGI:1916286]	ENSPEMG00000016579
MGP_C3HHeJ_G0022543	221.204	-0.613503	0.151426	-4.05152	5.09e-05	0.00119046	261.278	242.5	298.762	186.483	168.897	169.3	0	UpInfected	ENSMUSG00000022803	ENSG00000121577	POPDC2	popeye domain containing 2 [Source:MGI Symbol;Acc:MGI:1930150]	ENSPEMG00000028149
MGP_C3HHeJ_G0028758	1460.75	-7.97132	1.97993	-4.02605	5.67e-05	0.0013152	3899.82	2.09957	4827.79	27.7741	1.88712	5.13031	1	UpInfected	ENSMUSG00000062478	0	0	chymotrypsin C (caldecrin) [Source:MGI Symbol;Acc:MGI:1923951]	0
MGP_C3HHeJ_G0025260	3228.1	-8.29346	2.07503	-3.99679	6.42e-05	0.00145237	8466.38	5.24892	10835.4	55.5482	1.88712	4.10425	1	UpInfected	ENSMUSG00000026818	ENSG00000170835	CEL	carboxyl ester lipase [Source:MGI Symbol;Acc:MGI:88374]	ENSPEMG00000008308
MGP_C3HHeJ_G0022528	1016	-0.604266	0.15185	-3.97935	6.91e-05	0.00153277	1093.5	1039.29	1544.45	931.424	779.379	707.983	0	UpInfected	ENSMUSG00000034206	ENSG00000051341	POLQ	polymerase (DNA directed), theta [Source:MGI Symbol;Acc:MGI:2155399]	ENSPEMG00000017429
MGP_C3HHeJ_G0027557	559.889	-0.636196	0.161414	-3.94139	8.1e-05	0.00172398	565.135	588.929	890.21	437.442	453.851	423.764	0	UpInfected	ENSMUSG00000032854	ENSG00000174607	UGT8	UDP galactosyltransferase 8A [Source:MGI Symbol;Acc:MGI:109522]	ENSPEMG00000016253
MGP_C3HHeJ_G0017727	291.798	-0.592621	0.151065	-3.92296	8.75e-05	0.0018132	293.212	348.528	411.178	236.08	234.002	227.786	0	UpInfected	ENSMUSG00000004748	ENSG00000242114	MTFP1	mitochondrial fission process 1 [Source:MGI Symbol;Acc:MGI:1916686]	ENSPEMG00000006142
MGP_C3HHeJ_G0021015	1831.08	-7.15793	1.82528	-3.92155	8.8e-05	0.0018211	4861.71	5.24892	6043.1	56.5401	7.54846	12.3127	1	UpInfected	ENSMUSG00000035896	ENSG00000129538	RNASE1	ribonuclease, RNase A family, 1 (pancreatic) [Source:MGI Symbol;Acc:MGI:97919]	ENSPEMG00000014451
MGP_C3HHeJ_G0030238	4753.19	-8.03397	2.05202	-3.91516	9.03e-05	0.00185898	12450.4	10.4978	15949.9	95.2255	1.88712	11.2867	1	UpInfected	ENSMUSG00000054446	ENSG00000091704	CPA1	carboxypeptidase A1, pancreatic [Source:MGI Symbol;Acc:MGI:88478]	ENSPEMG00000022863
MGP_C3HHeJ_G0027529	1365.02	-0.632669	0.164687	-3.84165	0.000122208	0.00235416	1414.77	1332.18	2232.11	1120.88	1136.99	953.212	0	UpInfected	ENSMUSG00000028132	ENSG00000271092	TLCD4-RWDD3	TLC domain containing 4 [Source:MGI Symbol;Acc:MGI:1923195]	ENSPEMG00000016901
MGP_C3HHeJ_G0034237	672.906	-0.602906	0.158135	-3.81259	0.000137515	0.00260923	688.033	713.853	1033.01	532.668	601.99	467.884	0	UpInfected	ENSMUSG00000032113	ENSG00000149554	CHEK1	checkpoint kinase 1 [Source:MGI Symbol;Acc:MGI:1202065]	ENSPEMG00000021881
MGP_C3HHeJ_G0030834	724.112	-8.38168	2.20046	-3.80905	0.0001395	0.00263966	1738.95	2.09957	2590.62	9.91932	0	3.07819	1	UpInfected	ENSMUSG00000059654	ENSG00000115386	REG1A	regenerating islet-derived 1 [Source:MGI Symbol;Acc:MGI:97895]	0
MGP_C3HHeJ_G0028284	157.652	-0.716651	0.19191	-3.73431	0.00018823	0.0033517	152.896	229.903	205.589	120.024	123.606	113.893	0	UpInfected	ENSMUSG00000070867	ENSG00000269113	TRABD2B	TraB domain containing 2B [Source:MGI Symbol;Acc:MGI:3650152]	ENSPEMG00000021574
MGP_C3HHeJ_G0032624	101.464	-0.767759	0.208272	-3.68633	0.000227514	0.00388677	131.607	132.273	119.505	85.3062	64.1619	75.9286	0	UpInfected	ENSMUSG00000030905	ENSG00000103316	CRYM	crystallin, mu [Source:MGI Symbol;Acc:MGI:102675]	ENSPEMG00000018915
MGP_C3HHeJ_G0024708	499.813	-0.631847	0.172428	-3.6644	0.000247916	0.00411387	491.59	565.834	765.641	431.491	429.319	315.001	0	UpInfected	ENSMUSG00000024747	ENSG00000165092	ALDH1A1	aldehyde dehydrogenase family 1, subfamily A7 [Source:MGI Symbol;Acc:MGI:1347050]	ENSPEMG00000031397
MGP_C3HHeJ_G0017482	431.767	-0.617651	0.169106	-3.65244	0.000259756	0.00425442	523.524	389.47	655.251	367.015	332.132	323.21	0	UpInfected	ENSMUSG00000020185	ENSG00000165891	E2F7	E2F transcription factor 7 [Source:MGI Symbol;Acc:MGI:1289147]	ENSPEMG00000013555
MGP_C3HHeJ_G0015738	628.202	-0.645789	0.179027	-3.60721	0.000309509	0.00489052	596.101	694.957	1008.7	568.377	490.65	410.425	0	UpInfected	ENSMUSG00000026069	ENSG00000115602	IL1RL1	interleukin 1 receptor-like 1 [Source:MGI Symbol;Acc:MGI:98427]	ENSPEMG00000000517
MGP_C3HHeJ_G0031735	279.088	-0.629371	0.175692	-3.58224	0.000340658	0.00527872	258.375	409.416	349.4	213.265	201.921	242.151	0	UpInfected	ENSMUSG00000006310	ENSG00000011590	ZBTB32	zinc finger and BTB domain containing 32 [Source:MGI Symbol;Acc:MGI:1891838]	ENSPEMG00000018640
MGP_C3HHeJ_G0015598	373.868	-0.769122	0.216391	-3.55431	0.000378971	0.00573994	358.048	480.801	575.244	351.144	295.334	182.639	0	UpInfected	ENSMUSG00000025912	ENSG00000185697	MYBL1	myeloblastosis oncogene-like 1 [Source:MGI Symbol;Acc:MGI:99925]	ENSPEMG00000015073
MGP_C3HHeJ_G0026016	184.66	-0.666728	0.190002	-3.50906	0.000449693	0.00645226	241.924	262.446	175.206	140.854	126.437	161.092	0	UpInfected	ENSMUSG00000074934	ENSG00000166923	GREM1	gremlin 1, DAN family BMP antagonist [Source:MGI Symbol;Acc:MGI:1344337]	ENSPEMG00000026030
MGP_C3HHeJ_G0023299	192.002	-0.609251	0.174464	-3.49214	0.000479173	0.00679106	250.634	184.762	260.278	143.83	157.574	154.935	0	UpInfected	ENSMUSG00000057246	ENSG00000204296	TSBP1	cDNA sequence BC051142 [Source:MGI Symbol;Acc:MGI:3039565]	0
MGP_C3HHeJ_G0033829	11162.3	-8.00227	2.29668	-3.48428	0.000493465	0.00693697	29326.1	16.7966	37370.6	248.975	0.943558	10.2606	1	UpInfected	ENSMUSG00000031957	ENSG00000168925	CTRB1	chymotrypsinogen B1 [Source:MGI Symbol;Acc:MGI:88559]	ENSPEMG00000012391
MGP_C3HHeJ_G0027500	116.66	-3.30015	0.948489	-3.47937	0.00050259	0.00702261	229.344	29.394	376.744	19.8386	29.2503	15.3909	1	UpInfected	ENSMUSG00000074264	0	0	amylase 1, salivary [Source:MGI Symbol;Acc:MGI:88019]	ENSPEMG00000029201
MGP_C3HHeJ_G0032687	447.709	-0.745203	0.215578	-3.45677	0.000546699	0.00748089	511.912	364.275	806.152	352.136	314.205	337.575	0	UpInfected	ENSMUSG00000030717	ENSG00000176046	NUPR1	nuclear protein transcription regulator 1 [Source:MGI Symbol;Acc:MGI:1891834]	ENSPEMG00000026508
MGP_C3HHeJ_G0025010	2768.46	-8.56496	2.49591	-3.4316	0.000600035	0.00790691	7041.93	3.14935	9521.91	40.6692	0	3.07819	1	UpInfected	ENSMUSG00000042179	ENSG00000187021	PNLIPRP1	pancreatic lipase related protein 1 [Source:MGI Symbol;Acc:MGI:97723]	ENSPEMG00000008991
MGP_C3HHeJ_G0027487	69.8277	-1.04649	0.305353	-3.42716	0.000609919	0.00802194	65.8034	83.9828	132.671	50.5885	50.0086	35.9122	1	UpInfected	ENSMUSG00000049565	ENSG00000162641	AKNAD1	AKNA domain containing 1 [Source:MGI Symbol;Acc:MGI:3584453]	ENSPEMG00000016192
MGP_C3HHeJ_G0029665	203.675	-8.66625	2.57677	-3.36322	0.000770391	0.00952801	507.073	0	711.965	1.98386	0	1.02606	1	UpInfected	ENSMUSG00000029522	ENSG00000170890	PLA2G1B	phospholipase A2, group IB, pancreas [Source:MGI Symbol;Acc:MGI:101842]	ENSPEMG00000024349
MGP_C3HHeJ_G0000004	58.3828	-1.05092	0.312858	-3.35911	0.000781926	0.00961928	110.317	66.1364	59.7524	42.6531	39.6294	31.8079	1	UpInfected	ENSMUSG00000087642	ENSG00000211891	IGHE	Immunoglobulin heavy constant epsilon [Source:MGI Symbol;Acc:MGI:2685746]	ENSPEMG00000027488
MGP_C3HHeJ_G0023206	141.895	-8.15676	2.45568	-3.32158	0.00089508	0.0105265	355.145	1.04978	492.198	2.9758	0	0	1	UpInfected	ENSMUSG00000024028	ENSG00000160181	TFF2	trefoil factor 2 (spasmolytic protein 1) [Source:MGI Symbol;Acc:MGI:1306805]	ENSPEMG00000015232
MGP_C3HHeJ_G0016105	440.164	-0.604148	0.183129	-3.29902	0.000970218	0.0112411	423.851	449.308	720.068	351.144	376.48	320.131	0	UpInfected	ENSMUSG00000026274	ENSG00000115687	PASK	PAS domain containing serine/threonine kinase [Source:MGI Symbol;Acc:MGI:2155936]	ENSPEMG00000022938
MGP_C3HHeJ_G0000047	2839.25	-5.23553	1.59401	-3.2845	0.00102162	0.0116356	98.7051	734.849	15761.5	151.766	171.727	116.971	1	UpInfected	ENSMUSG00000094134	ENSG00000254167	IGHV8-51-1	immunoglobulin heavy variable 5-15 [Source:MGI Symbol;Acc:MGI:4439812]	ENSPEMG00000024896
MGP_C3HHeJ_G0025009	7359.17	-8.32496	2.55935	-3.25276	0.00114289	0.0127186	17724.3	9.44806	26284	125.975	0	11.2867	1	UpInfected	ENSMUSG00000046008	ENSG00000175535	PNLIP	pancreatic lipase [Source:MGI Symbol;Acc:MGI:97722]	ENSPEMG00000012169
MGP_C3HHeJ_G0022095	5835.36	-3.11901	0.964552	-3.23364	0.00122223	0.013307	11741.1	1136.92	18520.2	1006.81	1326.64	1280.53	1	UpInfected	ENSMUSG00000023031	ENSG00000139610	CELA1	chymotrypsin-like elastase family, member 1 [Source:MGI Symbol;Acc:MGI:95314]	ENSPEMG00000008958
MGP_C3HHeJ_G0031655	1324.43	-8.10298	2.51029	-3.22791	0.00124699	0.0135202	3632.73	2.09957	4282.93	27.7741	0	1.02606	1	UpInfected	ENSMUSG00000084174	0	0	syncollin [Source:MGI Symbol;Acc:MGI:1915666]	ENSPEMG00000005780
MGP_C3HHeJ_G0032607	727.104	-3.43723	1.10712	-3.10467	0.00190492	0.0185017	1612.18	78.7338	2303	140.854	128.324	99.528	1	UpInfected	ENSMUSG00000030954	ENSG00000169347	GP2	glycoprotein 2 (zymogen granule membrane) [Source:MGI Symbol;Acc:MGI:1914383]	ENSPEMG00000005996
MGP_C3HHeJ_G0031179	66.1404	-0.763165	0.24931	-3.06111	0.00220517	0.0206482	79.3512	92.381	77.982	54.5563	44.3472	48.2249	0	UpInfected	ENSMUSG00000030268	ENSG00000060982	BCAT1	branched chain aminotransferase 1, cytosolic [Source:MGI Symbol;Acc:MGI:104861]	ENSPEMG00000023771
MGP_C3HHeJ_G0017790	93.476	-0.912247	0.298424	-3.05689	0.00223649	0.0208744	103.544	100.779	162.041	91.2578	63.2184	40.0164	0	UpInfected	ENSMUSG00000046634	ENSG00000158683	PKD1L1	polycystic kidney disease 1 like 1 [Source:MGI Symbol;Acc:MGI:2156538]	ENSPEMG00000025958
MGP_C3HHeJ_G0028678	1691.48	-7.92131	2.59831	-3.04864	0.0022988	0.0211724	4093.36	2.09957	6011.7	40.6692	0	1.02606	1	UpInfected	ENSMUSG00000023433	ENSG00000142789	CELA3A	chymotrypsin-like elastase family, member 3B [Source:MGI Symbol;Acc:MGI:1915118]	ENSPEMG00000013035
MGP_C3HHeJ_G0000084	812.305	-1.12516	0.369257	-3.04709	0.00231071	0.0212259	653.196	1369.97	1318.6	456.289	440.641	635.133	1	UpInfected	ENSMUSG00000095416	ENSG00000278782	0	immunoglobulin heavy variable V1-12 [Source:MGI Symbol;Acc:MGI:3646284]	ENSPEMG00000025673
MGP_C3HHeJ_G0030319	4404.14	-8.05145	2.70802	-2.97319	0.00294727	0.0252839	10270.2	7.34849	16048.1	98.2013	0	1.02606	1	UpInfected	ENSMUSG00000029882	0	0	RIKEN cDNA 2210010C04 gene [Source:MGI Symbol;Acc:MGI:1914623]	0
MGP_C3HHeJ_G0025455	93.9247	-0.704052	0.237285	-2.96712	0.00300603	0.0256454	99.6728	134.372	115.454	83.3223	77.3717	53.3552	0	UpInfected	ENSMUSG00000026764	ENSG00000168280	KIF5C	kinesin family member 5C [Source:MGI Symbol;Acc:MGI:1098269]	ENSPEMG00000013456
MGP_C3HHeJ_G0000143	3420.66	-1.06834	0.36289	-2.94397	0.00324031	0.0271088	2683.42	6531.76	4681.96	2079.09	2543.83	2003.9	1	UpInfected	ENSMUSG00000095771	0	0	immunoglobulin kappa variable 14-111 [Source:MGI Symbol;Acc:MGI:4439863]	ENSPEMG00000027819
MGP_C3HHeJ_G0034381	1294.86	-0.793356	0.270681	-2.93096	0.00337911	0.0278531	1416.71	1342.67	2167.29	1057.4	1023.76	761.338	0	UpInfected	ENSMUSG00000032131	ENSG00000172350	ABCG4	ATP binding cassette subfamily G member 4 [Source:MGI Symbol;Acc:MGI:1890594]	ENSPEMG00000013354
MGP_C3HHeJ_G0032905	74.3244	-0.69674	0.238896	-2.9165	0.00353983	0.0287525	101.608	87.1321	87.0968	49.5966	65.1055	55.4074	0	UpInfected	ENSMUSG00000055629	ENSG00000182272	B4GALNT4	beta-1,4-N-acetyl-galactosaminyl transferase 4 [Source:MGI Symbol;Acc:MGI:2652891]	ENSPEMG00000009355
MGP_C3HHeJ_G0007090	156.605	-0.633896	0.218963	-2.895	0.00379164	0.0301789	193.539	185.812	192.423	137.879	150.969	79.0068	0	UpInfected	ENSMUSG00000108322	0	0	RIKEN cDNA 5430431A17 gene [Source:MGI Symbol;Acc:MGI:1918618]	0
MGP_C3HHeJ_G0023168	2964.35	-7.53533	2.60775	-2.88959	0.0038574	0.0305796	7420.3	3.14935	10267.3	91.2578	0	4.10425	1	UpInfected	ENSMUSG00000024225	ENSG00000137392	CLPS	colipase, pancreatic [Source:MGI Symbol;Acc:MGI:88421]	ENSPEMG00000000653
MGP_C3HHeJ_G0016854	66.3075	-0.735256	0.262313	-2.80297	0.00506338	0.0370523	84.1896	68.236	96.2116	47.6128	58.5006	43.0946	0	UpInfected	ENSMUSG00000019989	ENSG00000154269	ENPP3	ectonucleotide pyrophosphatase/phosphodiesterase 3 [Source:MGI Symbol;Acc:MGI:2143702]	ENSPEMG00000022836
MGP_C3HHeJ_G0000068	284.312	-0.601758	0.216971	-2.77345	0.0055466	0.0393446	249.666	490.249	288.635	208.306	221.736	247.281	0	UpInfected	ENSMUSG00000076671	0	0	immunoglobulin heavy variable 13-2 [Source:MGI Symbol;Acc:MGI:3705861]	ENSPEMG00000025210
MGP_C3HHeJ_G0032796	144.581	-7.17063	2.60068	-2.75721	0.00582968	0.0408313	333.855	0	527.644	4.95966	0	1.02606	1	UpInfected	ENSMUSG00000040205	ENSG00000138161	CUZD1	CUB and zona pellucida-like domains 1 [Source:MGI Symbol;Acc:MGI:1202881]	ENSPEMG00000022588
MGP_C3HHeJ_G0000038	1617.66	-1.53498	0.561373	-2.73434	0.00625056	0.0429347	868.024	2870.11	3477.79	765.772	851.089	873.179	1	UpInfected	ENSMUSG00000076604	0	0	immunoglobulin kappa joining 1 [Source:MGI Symbol;Acc:MGI:1316689]	0
MGP_C3HHeJ_G0017306	74.4355	-0.638533	0.240937	-2.65021	0.00804418	0.0512982	104.511	91.3313	75.9565	58.524	54.7263	61.5637	0	UpInfected	ENSMUSG00000034958	ENSG00000167654	ATCAY	ataxia, cerebellar, Cayman type [Source:MGI Symbol;Acc:MGI:2448730]	ENSPEMG00000021027
MGP_C3HHeJ_G0027263	99.16	-0.598225	0.22853	-2.61771	0.00885219	0.0547165	108.382	115.476	134.696	88.282	89.638	58.4856	0	UpInfected	ENSMUSG00000068876	ENSG00000143375	CGN	cingulin [Source:MGI Symbol;Acc:MGI:1927237]	0
MGP_C3HHeJ_G0028804	56.4672	-0.818468	0.313366	-2.61186	0.00900504	0.0554105	51.2879	82.933	82.033	54.5563	32.081	35.9122	0	UpInfected	ENSMUSG00000028602	ENSG00000120949	TNFRSF8	tumor necrosis factor receptor superfamily, member 8 [Source:MGI Symbol;Acc:MGI:99908]	ENSPEMG00000020050
MGP_C3HHeJ_G0002515	89.6594	-0.593205	0.232639	-2.5499	0.0107755	0.0631096	123.865	113.377	86.084	77.3707	61.3312	75.9286	0	UpInfected	ENSMUSG00000076476	ENSG00000211747	TRBV20-1	T cell receptor beta, variable 20 [Source:MGI Symbol;Acc:MGI:98589]	0
MGP_C3HHeJ_G0024517	5141.88	-0.624559	0.247505	-2.52342	0.011622	0.066601	5122.99	8225.06	5365.57	4537.1	3925.2	3675.36	0	UpInfected	ENSMUSG00000024966	ENSG00000168439	STIP1	stress-induced phosphoprotein 1 [Source:MGI Symbol;Acc:MGI:109130]	ENSPEMG00000006132
MGP_C3HHeJ_G0000008	6494.46	-1.18188	0.469083	-2.51956	0.0117503	0.0671424	7166.76	5184.89	14694	3822.91	4371.5	3726.66	0	UpInfected	ENSMUSG00000076615	0	0	Immunoglobulin heavy constant gamma 3 [Source:MGI Symbol;Acc:MGI:2144790]	ENSPEMG00000013304
MGP_C3HHeJ_G0017625	45.0596	-0.92357	0.37743	-2.447	0.0144052	0.0779057	73.545	32.5433	70.8927	20.8306	38.6859	33.8601	0	UpInfected	ENSMUSG00000039878	0	0	solute carrier family 39 (metal ion transporter), member 5 [Source:MGI Symbol;Acc:MGI:1919336]	ENSPEMG00000016720
MGP_C3HHeJ_G0030321	122.947	-7.9485	3.26656	-2.4333	0.0149621	0.0796506	316.437	0	418.267	2.9758	0	0	0	UpInfected	ENSMUSG00000036938	ENSG00000010438	PRSS3	trypsin 5 [Source:MGI Symbol;Acc:MGI:102756]	0
