# Supplementary material for: Comparative transcriptome analysis of Peromyscus leucopus and C3H mice infected with the Lyme disease pathogen
Source: Front Cell Infect Microbiol. 2023 Apr 11;13:1115350. doi: 10.3389/fcimb.2023.1115350 (PMC10126474; doi:10.3389/fcimb.2023.1115350)
Supplement: Supplementary file 7 [file Table_5.xlsx]

## Sheet: ST4
Table S5. A list of genes that are down-regulated in Borreliella burgdorferi-infected C3H mice relative to uninfected C3H controls.
GeneName	baseMean	log2FoldChange	lfcSE	stat	pvalue	padj	S1	S2	S3	S4noninf	S5noninf	S6noninf	1-designates-STRICT_DEGs(padj-less-0.05-and-FC-above2inEitherDirection)	DirectionOfChange	Mouse gene stable ID	Human gene name	Human gene name2	Pleu_geneDescription	Pleu_gene_ID
MGP_C3HHeJ_G0030952*	2597.53	1.08844	0.120793	9.01076	2.05e-19	2.84e-15	1536.7	1464.45	1983.98	3258.5	3953.51	3388.06	1	DownInfected	ENSMUSG00000008845	ENSG00000177575	CD163	CD163 antigen [Source:MGI Symbol;Acc:MGI:2135946]	ENSPEMG00000023074
MGP_C3HHeJ_G0020982	816.344	0.805403	0.0987729	8.15409	3.52e-16	1.24e-12	616.423	595.228	571.193	1044.5	1113.4	957.316	0	DownInfected	ENSMUSG00000051969	0	0	toll-like receptor 11 [Source:MGI Symbol;Acc:MGI:3045226]	ENSPEMG00000000254
MGP_C3HHeJ_G0015773	2950.9	0.707218	0.0878436	8.05088	8.22e-16	1.9e-12	2209.25	2074.37	2441.75	3770.33	3807.26	3402.42	0	DownInfected	ENSMUSG00000045954	ENSG00000168497	CAVIN2	caveolae associated 2 [Source:MGI Symbol;Acc:MGI:99513]	ENSPEMG00000030400
MGP_C3HHeJ_G0018495	733.746	1.28602	0.160715	8.00184	1.23e-15	2.43e-12	420.948	329.632	529.67	1001.85	1214.36	906.013	1	DownInfected	ENSMUSG00000020838	ENSG00000108576	SLC6A4	solute carrier family 6 (neurotransmitter transporter, serotonin), member 4 [Source:MGI Symbol;Acc:MGI:96285]	ENSPEMG00000009592
MGP_C3HHeJ_G0031246	568.786	1.27035	0.160127	7.93338	2.13e-15	3.7e-12	270.955	294.989	434.471	766.764	883.17	762.364	1	DownInfected	ENSMUSG00000078810	ENSG00000088053	GP6	glycoprotein 6 (platelet) [Source:MGI Symbol;Acc:MGI:1889810]	0
MGP_C3HHeJ_G0018401	894.202	0.965161	0.123004	7.84656	4.28e-15	6.6e-12	539.007	627.771	651.2	1049.46	1369.1	1128.67	0	DownInfected	ENSMUSG00000020787	ENSG00000108405	P2RX1	purinergic receptor P2X, ligand-gated ion channel, 1 [Source:MGI Symbol;Acc:MGI:1098235]	ENSPEMG00000014186
MGP_C3HHeJ_G0027542	1089.36	0.989781	0.12743	7.76726	8.02e-15	9.33e-12	687.065	637.219	864.891	1368.87	1637.07	1341.06	0	DownInfected	ENSMUSG00000053965	ENSG00000138735	PDE5A	phosphodiesterase 5A, cGMP-specific [Source:MGI Symbol;Acc:MGI:2651499]	ENSPEMG00000021406
MGP_C3HHeJ_G0034251	999.723	0.84987	0.109426	7.76659	8.06e-15	9.33e-12	711.257	705.455	724.119	1149.65	1477.61	1230.25	0	DownInfected	ENSMUSG00000053310	ENSG00000154146	NRGN	neurogranin [Source:MGI Symbol;Acc:MGI:1927184]	ENSPEMG00000024452
MGP_C3HHeJ_G0027594	5936.85	0.678967	0.088323	7.68731	1.5e-14	1.49e-11	4228.84	4563.41	4903.75	7464.29	7821.15	6639.65	0	DownInfected	ENSMUSG00000040998	ENSG00000168743	NPNT	nephronectin [Source:MGI Symbol;Acc:MGI:2148811]	ENSPEMG00000008059
MGP_C3HHeJ_G0028365	411.195	1.30803	0.170056	7.69176	1.45e-14	1.49e-11	216.764	198.409	294.711	517.789	703.894	535.605	1	DownInfected	ENSMUSG00000006389	ENSG00000117400	MPL	myeloproliferative leukemia virus oncogene [Source:MGI Symbol;Acc:MGI:97076]	ENSPEMG00000014630
MGP_C3HHeJ_G0031049	1209.06	0.752475	0.1015	7.41356	1.23e-13	1.07e-10	946.408	915.412	840.585	1549.4	1651.23	1351.32	0	DownInfected	ENSMUSG00000046080	ENSG00000197992	CLEC9A	C-type lectin domain family 9, member a [Source:MGI Symbol;Acc:MGI:2444608]	ENSPEMG00000012466
MGP_C3HHeJ_G0029427	2290.6	1.13788	0.15452	7.36398	1.79e-13	1.46e-10	1144.79	1259.74	1889.8	2794.27	3379.82	3275.19	1	DownInfected	ENSMUSG00000029373	0	0	platelet factor 4 [Source:MGI Symbol;Acc:MGI:1888711]	ENSPEMG00000030043
MGP_C3HHeJ_G0023595	738.586	1.28703	0.175362	7.3393	2.15e-13	1.66e-10	358.048	362.176	568.155	955.231	1263.42	924.482	1	DownInfected	ENSMUSG00000023993	ENSG00000161911	TREML1	triggering receptor expressed on myeloid cells-like 1 [Source:MGI Symbol;Acc:MGI:1918576]	ENSPEMG00000012297
MGP_C3HHeJ_G0022493	970.553	0.897518	0.125815	7.13364	9.77e-13	6.79e-10	592.231	634.07	808.177	1184.37	1392.69	1211.78	0	DownInfected	ENSMUSG00000061751	ENSG00000160145	KALRN	kalirin, RhoGEF kinase [Source:MGI Symbol;Acc:MGI:2685385]	ENSPEMG00000009901
MGP_C3HHeJ_G0027043	2101.45	0.648791	0.0914276	7.09623	1.28e-12	8.48e-10	1579.28	1594.62	1736.87	2572.08	2796.7	2329.16	0	DownInfected	ENSMUSG00000033910	ENSG00000164116	GUCY1A1	guanylate cyclase 1, soluble, alpha 1 [Source:MGI Symbol;Acc:MGI:1926562]	ENSPEMG00000015074
MGP_C3HHeJ_G0022348	391.526	1.28251	0.181497	7.06631	1.59e-12	9.61e-10	194.507	198.409	291.673	474.144	678.418	512.005	1	DownInfected	ENSMUSG00000050761	ENSG00000203618	GP1BB	glycoprotein Ib, beta polypeptide [Source:MGI Symbol;Acc:MGI:107852]	ENSPEMG00000016143
MGP_C3HHeJ_G0030288	1438.51	0.692651	0.0992963	6.9756	3.05e-12	1.69e-09	1095.43	1100.17	1103.9	1633.71	2019.21	1678.64	0	DownInfected	ENSMUSG00000029925	ENSG00000059377	TBXAS1	thromboxane A synthase 1, platelet [Source:MGI Symbol;Acc:MGI:98497]	ENSPEMG00000012189
MGP_C3HHeJ_G0019029	4915.96	0.975181	0.141638	6.88505	5.78e-12	2.87e-09	2863.42	2832.32	4249.51	6145.02	7345.6	6059.92	0	DownInfected	ENSMUSG00000020689	ENSG00000259753	0	integrin beta 3 [Source:MGI Symbol;Acc:MGI:96612]	ENSPEMG00000007846
MGP_C3HHeJ_G0016337	1338.72	1.04735	0.153762	6.81148	9.66e-12	4.63e-09	772.222	709.654	1137.32	1604.95	1989.96	1818.18	1	DownInfected	ENSMUSG00000026357	ENSG00000150681	RGS18	regulator of G-protein signaling 18 [Source:MGI Symbol;Acc:MGI:1927498]	ENSPEMG00000023775
MGP_C3HHeJ_G0023338	349.3	1.18884	0.175608	6.76989	1.29e-11	5.73e-09	178.056	182.663	278.507	456.289	552.925	447.363	1	DownInfected	ENSMUSG00000073414	ENSG00000204420	MPIG6B	megakaryocyte and platelet inhibitory receptor G6b [Source:MGI Symbol;Acc:MGI:2146995]	ENSPEMG00000009149
MGP_C3HHeJ_G0032560	1280.74	0.929589	0.139151	6.68046	2.38e-11	1e-08	740.288	789.438	1116.05	1631.73	1814.46	1592.45	0	DownInfected	ENSMUSG00000005611	ENSG00000072952	IRAG1	inositol 1,4,5-triphosphate receptor associated 1 [Source:MGI Symbol;Acc:MGI:1338023]	ENSPEMG00000009675
MGP_C3HHeJ_G0020589	443.623	1.15829	0.178098	6.50368	7.84e-11	3.02e-08	215.796	241.45	366.617	585.24	694.458	558.178	1	DownInfected	ENSMUSG00000021675	ENSG00000164220	F2RL2	coagulation factor II (thrombin) receptor-like 2 [Source:MGI Symbol;Acc:MGI:1298208]	ENSPEMG00000019142
MGP_C3HHeJ_G0027743	1251.43	0.660897	0.101954	6.48233	9.03e-11	3.39e-08	898.991	959.503	1051.24	1463.1	1700.29	1435.46	0	DownInfected	ENSMUSG00000051279	ENSG00000156466	GDF6	growth differentiation factor 6 [Source:MGI Symbol;Acc:MGI:95689]	ENSPEMG00000005989
MGP_C3HHeJ_G0017824	1299.3	0.649758	0.101193	6.42098	1.35e-10	4.59e-08	1022.86	902.815	1108.96	1583.12	1697.46	1480.61	0	DownInfected	ENSMUSG00000042363	ENSG00000119862	LGALSL	lectin, galactoside binding-like [Source:MGI Symbol;Acc:MGI:1916114]	ENSPEMG00000015267
MGP_C3HHeJ_G0030734	754.338	0.907283	0.141592	6.40773	1.48e-10	4.77e-08	465.462	519.643	589.422	855.046	1194.54	901.909	0	DownInfected	ENSMUSG00000030054	ENSG00000169704	GP9	glycoprotein 9 (platelet) [Source:MGI Symbol;Acc:MGI:1860137]	ENSPEMG00000014722
MGP_C3HHeJ_G0035172	3223.17	0.753987	0.117979	6.39085	1.65e-10	5.09e-08	2310.86	2046.03	2841.79	3690.98	4414.91	4034.48	0	DownInfected	ENSMUSG00000035448	ENSG00000183625	CCR3	chemokine (C-C motif) receptor 3 [Source:MGI Symbol;Acc:MGI:104616]	ENSPEMG00000029302
MGP_C3HHeJ_G0025243	1133.96	0.690445	0.109356	6.31375	2.72e-10	7.89e-08	757.707	1003.59	842.611	1363.91	1444.59	1391.34	0	DownInfected	ENSMUSG00000036040	ENSG00000197859	ADAMTSL2	ADAMTS-like 2 [Source:MGI Symbol;Acc:MGI:1925044]	ENSPEMG00000008601
MGP_C3HHeJ_G0030575	407.824	1.07368	0.170146	6.31035	2.78e-10	7.89e-08	225.473	220.455	342.311	494.974	619.917	543.813	1	DownInfected	ENSMUSG00000059900	ENSG00000088726	TMEM40	transmembrane protein 40 [Source:MGI Symbol;Acc:MGI:2137870]	ENSPEMG00000002944
MGP_C3HHeJ_G0031048	953.623	0.834584	0.132647	6.29175	3.14e-10	8.6e-08	659.002	645.617	751.463	1070.29	1485.16	1110.2	0	DownInfected	ENSMUSG00000030159	ENSG00000165682	CLEC1B	C-type lectin domain family 1, member b [Source:MGI Symbol;Acc:MGI:1913287]	ENSPEMG00000016346
MGP_C3HHeJ_G0026962	855.966	0.585269	0.0937029	6.24601	4.21e-10	1.04e-07	704.483	647.717	701.838	1034.59	1077.54	969.629	0	DownInfected	ENSMUSG00000036353	ENSG00000169313	P2RY12	purinergic receptor P2Y, G-protein coupled 12 [Source:MGI Symbol;Acc:MGI:1918089]	ENSPEMG00000010879
MGP_C3HHeJ_G0023509	3742.61	0.6354	0.101941	6.23305	4.57e-10	1.11e-07	2503.43	3092.67	3199.29	4810.87	4615.88	4233.53	0	DownInfected	ENSMUSG00000023959	ENSG00000112782	CLIC5	chloride intracellular channel 5 [Source:MGI Symbol;Acc:MGI:1917912]	ENSPEMG00000025325
MGP_C3HHeJ_G0022443	696.111	1.17526	0.188688	6.22861	4.71e-10	1.13e-07	355.145	351.678	575.244	842.151	1204.92	847.527	1	DownInfected	ENSMUSG00000047953	ENSG00000178732	GP5	glycoprotein 5 (platelet) [Source:MGI Symbol;Acc:MGI:1096363]	ENSPEMG00000014456
MGP_C3HHeJ_G0025647	775.497	0.941534	0.15315	6.14781	7.86e-10	1.76e-07	442.238	589.979	561.065	1073.27	798.25	1188.18	0	DownInfected	ENSMUSG00000027073	ENSG00000254979	0	proteoglycan 2, bone marrow [Source:MGI Symbol;Acc:MGI:103294]	ENSPEMG00000006364
MGP_C3HHeJ_G0025246	362.082	0.8755	0.14359	6.09722	1.08e-09	2.38e-07	244.827	267.695	254.201	390.821	537.828	477.119	0	DownInfected	ENSMUSG00000009614	ENSG00000123453	SARDH	sarcosine dehydrogenase [Source:MGI Symbol;Acc:MGI:2183102]	ENSPEMG00000004660
MGP_C3HHeJ_G0031460	2458.97	0.627568	0.104385	6.01204	1.83e-09	3.8e-07	2041.84	2078.57	1677.12	2736.74	3267.54	2951.98	0	DownInfected	ENSMUSG00000030409	ENSG00000268434	0	dystrophia myotonica-protein kinase [Source:MGI Symbol;Acc:MGI:94906]	ENSPEMG00000030626
MGP_C3HHeJ_G0035412	1456.48	0.658091	0.109953	5.98518	2.16e-09	4.35e-07	1043.18	1232.45	1115.04	1607.92	2038.08	1702.24	0	DownInfected	ENSMUSG00000023092	0	0	four and a half LIM domains 1 [Source:MGI Symbol;Acc:MGI:1298387]	ENSPEMG00000022628
MGP_C3HHeJ_G0033061	258.313	0.901285	0.151369	5.95421	2.61e-09	5.11e-07	180.959	169.015	190.398	285.677	358.552	365.278	0	DownInfected	ENSMUSG00000031442	ENSG00000126217	MCF2L	mcf.2 transforming sequence-like [Source:MGI Symbol;Acc:MGI:103263]	ENSPEMG00000019409
MGP_C3HHeJ_G0034822	328.816	0.838801	0.142133	5.90151	3.6e-09	6.67e-07	215.796	222.554	269.392	385.862	469.892	409.399	0	DownInfected	ENSMUSG00000049493	ENSG00000120756	PLS1	plastin 1 (I-isoform) [Source:MGI Symbol;Acc:MGI:104809]	ENSPEMG00000023583
MGP_C3HHeJ_G0015740	1482.57	0.680015	0.115738	5.87545	4.22e-09	7.71e-07	1263.81	941.657	1212.27	1684.3	1865.41	1927.97	0	DownInfected	ENSMUSG00000026068	ENSG00000115607	IL18RAP	interleukin 18 receptor accessory protein [Source:MGI Symbol;Acc:MGI:1338888]	ENSPEMG00000000406
MGP_C3HHeJ_G0017037	590.253	0.678593	0.115717	5.86423	4.51e-09	7.71e-07	464.495	471.353	426.369	698.32	817.121	663.862	0	DownInfected	ENSMUSG00000059901	ENSG00000138316	ADAMTS14	a disintegrin-like and metallopeptidase (reprolysin type) with thrombospondin type 1 motif, 14 [Source:MGI Symbol;Acc:MGI:2179942]	ENSPEMG00000010369
MGP_C3HHeJ_G0023342	166.78	1.51707	0.258761	5.86283	4.55e-09	7.71e-07	56.1264	74.5347	128.62	195.411	280.237	265.75	1	DownInfected	ENSMUSG00000034923	ENSG00000250641	LY6G6F-LY6G6D	lymphocyte antigen 6 complex, locus G6F [Source:MGI Symbol;Acc:MGI:3616082]	ENSPEMG00000007568
MGP_C3HHeJ_G0029464	526.329	0.644367	0.109805	5.8683	4.4e-09	7.71e-07	378.37	413.615	440.548	656.659	662.377	606.403	0	DownInfected	ENSMUSG00000034687	ENSG00000138759	FRAS1	Fraser extracellular matrix complex subunit 1 [Source:MGI Symbol;Acc:MGI:2385368]	ENSPEMG00000017422
MGP_C3HHeJ_G0017748	1032.83	0.764722	0.130601	5.85543	4.76e-09	7.87e-07	703.516	713.853	879.07	1214.13	1535.17	1151.24	0	DownInfected	ENSMUSG00000034201	ENSG00000185340	GAS2L1	growth arrest-specific 2 like 1 [Source:MGI Symbol;Acc:MGI:1926176]	ENSPEMG00000014176
MGP_C3HHeJ_G0019106	450.048	0.686438	0.117219	5.85602	4.74e-09	7.87e-07	321.275	345.379	368.642	541.595	600.103	523.292	0	DownInfected	ENSMUSG00000041592	ENSG00000069188	SDK2	sidekick cell adhesion molecule 2 [Source:MGI Symbol;Acc:MGI:2443847]	ENSPEMG00000020687
MGP_C3HHeJ_G0016284	148.218	1.17113	0.200813	5.83193	5.48e-09	8.75e-07	78.3835	115.476	80.0075	180.532	224.567	210.343	1	DownInfected	ENSMUSG00000042793	ENSG00000133067	LGR6	leucine-rich repeat-containing G protein-coupled receptor 6 [Source:MGI Symbol;Acc:MGI:2441805]	ENSPEMG00000010971
MGP_C3HHeJ_G0034018	182.23	1.12033	0.193499	5.78984	7.05e-09	1.04e-06	92.8989	103.929	147.862	229.136	277.406	242.151	1	DownInfected	ENSMUSG00000031997	ENSG00000137672	TRPC6	transient receptor potential cation channel, subfamily C, member 6 [Source:MGI Symbol;Acc:MGI:109523]	ENSPEMG00000012248
MGP_C3HHeJ_G0034647	374.789	1.04537	0.180939	5.7775	7.58e-09	1.08e-06	189.669	220.455	324.081	445.378	563.304	505.849	1	DownInfected	ENSMUSG00000032387	ENSG00000166831	RBPMS2	RNA binding protein with multiple splicing 2 [Source:MGI Symbol;Acc:MGI:1919223]	ENSPEMG00000030862
MGP_C3HHeJ_G0016149	141.458	1.26751	0.220685	5.74351	9.27e-09	1.3e-06	92.8989	58.7879	97.2243	180.532	238.72	180.587	1	DownInfected	ENSMUSG00000062345	ENSG00000197632	SERPINB2	serine (or cysteine) peptidase inhibitor, clade B, member 2 [Source:MGI Symbol;Acc:MGI:97609]	ENSPEMG00000021421
MGP_C3HHeJ_G0017375	2265.49	0.599812	0.104493	5.74023	9.46e-09	1.31e-06	1657.67	1697.5	2048.8	2930.17	2790.1	2468.71	0	DownInfected	ENSMUSG00000020044	ENSG00000100234	TIMP3	tissue inhibitor of metalloproteinase 3 [Source:MGI Symbol;Acc:MGI:98754]	ENSPEMG00000026474
MGP_C3HHeJ_G0017261	324.978	0.829469	0.144583	5.73699	9.64e-09	1.33e-06	241.924	244.6	215.716	350.152	461.4	436.076	0	DownInfected	ENSMUSG00000043822	ENSG00000185761	ADAMTSL5	ADAMTS-like 5 [Source:MGI Symbol;Acc:MGI:1913798]	ENSPEMG00000023093
MGP_C3HHeJ_G0006660	194.933	1.02401	0.179496	5.70494	1.16e-08	1.54e-06	113.221	112.327	160.015	235.088	269.857	279.089	1	DownInfected	ENSMUSG00000072769	0	0	predicted gene 10419 [Source:MGI Symbol;Acc:MGI:3642823]	0
MGP_C3HHeJ_G0027822	358.821	0.843752	0.148138	5.6957	1.23e-08	1.58e-06	316.437	218.355	234.959	454.305	466.117	462.754	0	DownInfected	ENSMUSG00000044288	ENSG00000118432	CNR1	cannabinoid receptor 1 (brain) [Source:MGI Symbol;Acc:MGI:104615]	ENSPEMG00000024875
MGP_C3HHeJ_G0026638	255.052	0.855831	0.1515	5.64903	1.61e-08	1.99e-06	174.185	173.214	197.487	323.37	372.705	289.35	0	DownInfected	ENSMUSG00000074577	ENSG00000042062	RIPOR3	RIPOR family member 3 [Source:MGI Symbol;Acc:MGI:1916803]	ENSPEMG00000011182
MGP_C3HHeJ_G0019097	1021.68	0.654007	0.115933	5.64123	1.69e-08	2.02e-06	777.061	736.949	867.929	1064.34	1354.01	1329.78	0	DownInfected	ENSMUSG00000051497	ENSG00000153822	KCNJ16	potassium inwardly-rectifying channel, subfamily J, member 16 [Source:MGI Symbol;Acc:MGI:1314842]	ENSPEMG00000030590
MGP_C3HHeJ_G0024230	339.795	0.730316	0.12959	5.63558	1.74e-08	2.07e-06	265.149	235.152	266.354	388.837	459.513	423.764	0	DownInfected	ENSMUSG00000071847	ENSG00000154856	APCDD1	adenomatosis polyposis coli down-regulated 1 [Source:MGI Symbol;Acc:MGI:3513977]	ENSPEMG00000018854
MGP_C3HHeJ_G0025095	6931.51	0.606398	0.107956	5.61706	1.94e-08	2.25e-06	5147.18	5052.61	6288.18	8199.31	9394.06	7507.7	0	DownInfected	ENSMUSG00000026712	ENSG00000260314	MRC1	mannose receptor, C type 1 [Source:MGI Symbol;Acc:MGI:97142]	ENSPEMG00000024175
MGP_C3HHeJ_G0031155	1394.84	0.621043	0.110845	5.6028	2.11e-08	2.38e-06	975.439	1074.98	1247.71	1650.58	1860.7	1559.61	0	DownInfected	ENSMUSG00000041741	ENSG00000172572	PDE3A	phosphodiesterase 3A, cGMP inhibited [Source:MGI Symbol;Acc:MGI:1860764]	ENSPEMG00000010560
MGP_C3HHeJ_G0015976	440.174	0.678678	0.121176	5.60074	2.13e-08	2.39e-06	336.759	322.284	356.489	482.079	582.175	561.256	0	DownInfected	ENSMUSG00000026249	ENSG00000135919	SERPINE2	serine (or cysteine) peptidase inhibitor, clade E, member 2 [Source:MGI Symbol;Acc:MGI:101780]	ENSPEMG00000015844
MGP_C3HHeJ_G0036733	127.156	1.19714	0.214967	5.56898	2.56e-08	2.74e-06	80.3189	74.5347	76.9692	158.709	223.623	148.779	1	DownInfected	ENSMUSG00000107792	0	0	predicted gene, 43914 [Source:MGI Symbol;Acc:MGI:5690306]	0
MGP_C3HHeJ_G0020257	226.087	0.875541	0.157988	5.5418	2.99e-08	3.1e-06	149.993	164.816	164.066	261.87	338.737	277.037	0	DownInfected	ENSMUSG00000000253	ENSG00000137198	GMPR	guanosine monophosphate reductase [Source:MGI Symbol;Acc:MGI:1913605]	ENSPEMG00000009461
MGP_C3HHeJ_G0033318	343.548	1.01772	0.184299	5.52211	3.35e-08	3.37e-06	178.056	215.206	288.635	440.418	550.094	388.878	1	DownInfected	ENSMUSG00000031647	ENSG00000198948	MFAP3L	microfibrillar-associated protein 3-like [Source:MGI Symbol;Acc:MGI:1918556]	ENSPEMG00000025834
MGP_C3HHeJ_G0035736	149.994	1.13924	0.207281	5.49611	3.88e-08	3.8e-06	88.0604	70.3356	122.543	205.33	220.792	192.9	1	DownInfected	ENSMUSG00000031255	ENSG00000102362	SYTL4	synaptotagmin-like 4 [Source:MGI Symbol;Acc:MGI:1351606]	ENSPEMG00000019947
MGP_C3HHeJ_G0016508	508.96	0.707386	0.128995	5.4838	4.16e-08	4.04e-06	368.693	387.37	404.089	532.668	711.442	649.497	0	DownInfected	ENSMUSG00000038370	ENSG00000248485	PCP4L1	Purkinje cell protein 4-like 1 [Source:MGI Symbol;Acc:MGI:1913675]	ENSPEMG00000011639
MGP_C3HHeJ_G0034204	271.127	1.03279	0.191764	5.38572	7.22e-08	6.27e-06	144.187	144.87	245.086	352.136	379.31	361.174	1	DownInfected	ENSMUSG00000032034	ENSG00000120457	KCNJ5	potassium inwardly-rectifying channel, subfamily J, member 5 [Source:MGI Symbol;Acc:MGI:104755]	ENSPEMG00000004613
MGP_C3HHeJ_G0017715	860.652	0.637266	0.118446	5.38022	7.44e-08	6.37e-06	673.517	651.916	695.761	952.255	1234.17	956.29	0	DownInfected	ENSMUSG00000020439	ENSG00000183963	SMTN	smoothelin [Source:MGI Symbol;Acc:MGI:1354727]	ENSPEMG00000002692
MGP_C3HHeJ_G0028995	423.254	0.704291	0.132612	5.31092	1.09e-07	8.66e-06	310.631	324.383	331.17	579.288	553.868	440.181	0	DownInfected	ENSMUSG00000028883	ENSG00000075213	SEMA3A	sema domain, immunoglobulin domain (Ig), short basic domain, secreted, (semaphorin) 3A [Source:MGI Symbol;Acc:MGI:107558]	ENSPEMG00000000566
MGP_C3HHeJ_G0017096	439.745	0.757201	0.143121	5.29062	1.22e-07	9.51e-06	278.697	299.189	403.076	561.434	560.473	535.605	0	DownInfected	ENSMUSG00000069601	0	0	ankyrin 3, epithelial [Source:MGI Symbol;Acc:MGI:88026]	0
MGP_C3HHeJ_G0035066	213.977	0.82562	0.156665	5.26999	1.36e-07	1.05e-05	146.122	148.02	169.13	246.991	304.769	268.828	0	DownInfected	ENSMUSG00000032507	ENSG00000153558	FBXL2	F-box and leucine-rich repeat protein 2 [Source:MGI Symbol;Acc:MGI:1919429]	ENSPEMG00000010411
MGP_C3HHeJ_G0034247	48.5676	1.67057	0.318425	5.24636	1.55e-07	1.16e-05	20.3216	24.145	25.3188	63.4837	92.4687	65.668	1	DownInfected	ENSMUSG00000032128	ENSG00000154134	ROBO3	roundabout guidance receptor 3 [Source:MGI Symbol;Acc:MGI:1343102]	ENSPEMG00000008324
MGP_C3HHeJ_G0026312	314.469	0.762651	0.14585	5.229	1.7e-07	1.25e-05	196.443	273.994	229.895	383.878	419.883	382.721	0	DownInfected	ENSMUSG00000063873	ENSG00000185052	SLC24A3	solute carrier family 24 (sodium/potassium/calcium exchanger), member 3 [Source:MGI Symbol;Acc:MGI:2137513]	ENSPEMG00000019985
MGP_C3HHeJ_G0017110	356.268	1.09634	0.210813	5.20052	1.99e-07	1.42e-05	167.412	186.862	327.119	452.321	558.586	445.311	1	DownInfected	ENSMUSG00000040009	ENSG00000128266	GNAZ	guanine nucleotide binding protein, alpha z subunit [Source:MGI Symbol;Acc:MGI:95780]	ENSPEMG00000015875
MGP_C3HHeJ_G0016445	199.157	1.2364	0.238696	5.17981	2.22e-07	1.57e-05	81.2866	99.7295	175.206	240.048	311.374	287.297	1	DownInfected	ENSMUSG00000026580	ENSG00000174175	SELP	selectin, platelet [Source:MGI Symbol;Acc:MGI:98280]	ENSPEMG00000020102
MGP_C3HHeJ_G0035609	200.106	0.873648	0.169606	5.15104	2.59e-07	1.77e-05	124.833	128.074	171.155	248.975	279.293	248.307	0	DownInfected	ENSMUSG00000031214	ENSG00000079482	OPHN1	oligophrenin 1 [Source:MGI Symbol;Acc:MGI:2151070]	ENSPEMG00000000716
MGP_C3HHeJ_G0026957	322.495	0.68627	0.133639	5.13526	2.82e-07	1.87e-05	218.7	245.65	277.494	416.612	389.689	386.825	0	DownInfected	ENSMUSG00000056476	ENSG00000144893	MED12L	mediator complex subunit 12-like [Source:MGI Symbol;Acc:MGI:2139916]	ENSPEMG00000017898
MGP_C3HHeJ_G0023727	355.243	0.790028	0.154753	5.10509	3.31e-07	2.17e-05	230.312	226.753	324.081	427.523	488.763	434.024	0	DownInfected	ENSMUSG00000024049	ENSG00000101605	MYOM1	myomesin 1 [Source:MGI Symbol;Acc:MGI:1341430]	ENSPEMG00000010271
MGP_C3HHeJ_G0016745	357.79	0.758402	0.149992	5.05628	4.28e-07	2.74e-05	276.761	239.351	281.545	395.781	538.771	414.529	0	DownInfected	ENSMUSG00000046916	ENSG00000120279	MYCT1	myc target 1 [Source:MGI Symbol;Acc:MGI:1915882]	ENSPEMG00000016041
MGP_C3HHeJ_G0000133	163.27	1.23509	0.245889	5.02297	5.09e-07	3.15e-05	101.608	89.2317	101.275	143.83	306.656	237.02	1	DownInfected	ENSMUSG00000094902	0	0	immunoglobulin kappa variable 10-95 [Source:MGI Symbol;Acc:MGI:3644598]	0
MGP_C3HHeJ_G0024351	577.076	0.687732	0.137104	5.01613	5.27e-07	3.23e-05	464.495	366.375	495.236	744.941	773.717	617.69	0	DownInfected	ENSMUSG00000034028	ENSG00000150637	CD226	CD226 antigen [Source:MGI Symbol;Acc:MGI:3039602]	ENSPEMG00000029583
MGP_C3HHeJ_G0031057	73.254	1.32525	0.264938	5.00209	5.67e-07	3.4e-05	55.1587	29.394	40.5101	100.185	107.566	106.71	1	DownInfected	ENSMUSG00000033027	ENSG00000134545	KLRC1	killer cell lectin-like receptor subfamily C, member 3 [Source:MGI Symbol;Acc:MGI:1929720]	ENSPEMG00000025998
MGP_C3HHeJ_G0017786	584.182	0.732941	0.146904	4.98924	6.06e-07	3.61e-05	336.759	466.104	514.479	746.925	771.83	668.993	0	DownInfected	ENSMUSG00000020431	ENSG00000164742	ADCY1	adenylate cyclase 1 [Source:MGI Symbol;Acc:MGI:99677]	ENSPEMG00000010818
MGP_C3HHeJ_G0030116	474.173	0.626156	0.126763	4.93956	7.83e-07	4.46e-05	395.788	399.968	323.068	559.45	632.184	534.578	0	DownInfected	ENSMUSG00000044156	ENSG00000188175	HEPACAM2	HEPACAM family member 2 [Source:MGI Symbol;Acc:MGI:2141520]	ENSPEMG00000010816
MGP_C3HHeJ_G0015320	300.411	0.629731	0.128248	4.91026	9.1e-07	5.11e-05	228.377	240.401	239.01	387.846	365.157	341.679	0	DownInfected	ENSMUSG00000084939	0	0	predicted gene 830 [Source:MGI Symbol;Acc:MGI:2685676]	0
MGP_C3HHeJ_G0019743	175.33	0.999872	0.205404	4.86782	1.13e-06	5.96e-05	108.382	93.4308	148.875	268.814	240.607	191.874	0	DownInfected	ENSMUSG00000020961	ENSG00000140022	STON2	stonin 2 [Source:MGI Symbol;Acc:MGI:1918272]	ENSPEMG00000022831
MGP_C3HHeJ_G0030271	201.297	0.75973	0.156311	4.86036	1.17e-06	6.15e-05	161.605	141.721	144.824	236.08	243.438	280.115	0	DownInfected	ENSMUSG00000038665	ENSG00000157680	DGKI	diacylglycerol kinase, iota [Source:MGI Symbol;Acc:MGI:2443430]	ENSPEMG00000017703
MGP_C3HHeJ_G0030634	691.596	0.69112	0.142205	4.86003	1.17e-06	6.15e-05	664.808	456.656	464.854	834.215	819.952	909.091	0	DownInfected	ENSMUSG00000005364	ENSG00000091181	IL5RA	interleukin 5 receptor, alpha [Source:MGI Symbol;Acc:MGI:96558]	ENSPEMG00000000193
MGP_C3HHeJ_G0015454	312.712	0.809803	0.168426	4.80807	1.52e-06	7.68e-05	245.795	173.214	262.303	354.12	451.964	388.878	0	DownInfected	ENSMUSG00000108354	0	0	RIKEN cDNA 4931431B13 gene [Source:MGI Symbol;Acc:MGI:1918223]	0
MGP_C3HHeJ_G0018669	77.2142	1.42626	0.297328	4.79693	1.61e-06	7.94e-05	50.3202	30.4438	44.5611	96.2174	86.8073	154.935	1	DownInfected	ENSMUSG00000052234	ENSG00000121053	EPX	eosinophil peroxidase [Source:MGI Symbol;Acc:MGI:107569]	ENSPEMG00000018626
MGP_C3HHeJ_G0022599	1475.8	0.747376	0.155888	4.7943	1.63e-06	8.01e-05	1002.53	1271.29	1032	1371.84	1923.91	2253.23	0	DownInfected	ENSMUSG00000022651	ENSG00000163515	RETNLB	resistin like gamma [Source:MGI Symbol;Acc:MGI:2667763]	0
MGP_C3HHeJ_G0033349	261.257	0.703188	0.146979	4.78429	1.72e-06	8.28e-05	203.216	183.712	209.64	322.378	362.326	286.271	0	DownInfected	ENSMUSG00000036356	0	0	chondroitin sulfate N-acetylgalactosaminyltransferase 1 [Source:MGI Symbol;Acc:MGI:2442354]	ENSPEMG00000024134
MGP_C3HHeJ_G0034485	300.771	0.691907	0.145399	4.75868	1.95e-06	9.3e-05	219.667	218.355	252.176	407.684	389.689	317.053	0	DownInfected	ENSMUSG00000053199	ENSG00000137727	ARHGAP20	Rho GTPase activating protein 20 [Source:MGI Symbol;Acc:MGI:2445175]	ENSPEMG00000020012
MGP_C3HHeJ_G0035345	397.81	0.620137	0.130987	4.73434	2.2e-06	0.000102088	292.245	311.786	337.247	474.144	542.546	428.894	0	DownInfected	ENSMUSG00000001986	0	0	glutamate receptor, ionotropic, AMPA3 (alpha 3) [Source:MGI Symbol;Acc:MGI:95810]	ENSPEMG00000020768
MGP_C3HHeJ_G0030247	470.544	0.651496	0.137843	4.72637	2.29e-06	0.00010547	325.146	370.574	403.076	570.361	659.547	494.562	0	DownInfected	ENSMUSG00000029765	ENSG00000221866	PLXNA4	plexin A4 [Source:MGI Symbol;Acc:MGI:2179061]	ENSPEMG00000020048
MGP_C3HHeJ_G0018988	3274.08	1.20958	0.257796	4.692	2.71e-06	0.000121608	1677.02	1681.75	2571.38	4083.79	5457.54	4173	1	DownInfected	ENSMUSG00000034664	ENSG00000005961	ITGA2B	integrin alpha 2b [Source:MGI Symbol;Acc:MGI:96601]	ENSPEMG00000000114
MGP_C3HHeJ_G0024195	654.187	0.644224	0.137467	4.6864	2.78e-06	0.000124576	479.01	474.503	578.282	674.514	936.953	781.859	0	DownInfected	ENSMUSG00000038059	ENSG00000256235	SMIM3	small integral membrane protein 3 [Source:MGI Symbol;Acc:MGI:1917088]	ENSPEMG00000025362
MGP_C3HHeJ_G0020400	472.984	0.60956	0.130516	4.67038	3.01e-06	0.000131723	388.047	389.47	346.362	508.861	662.377	542.787	0	DownInfected	ENSMUSG00000074874	0	0	cytotoxic T lymphocyte-associated protein 2 beta [Source:MGI Symbol;Acc:MGI:88555]	ENSPEMG00000028441
MGP_C3HHeJ_G0020760	599.175	0.632835	0.135767	4.66118	3.14e-06	0.000137255	479.01	456.656	473.968	852.07	745.411	587.934	0	DownInfected	ENSMUSG00000021806	ENSG00000087303	NID2	nidogen 2 [Source:MGI Symbol;Acc:MGI:1298229]	ENSPEMG00000011605
MGP_C3HHeJ_G0030912	125.65	1.19045	0.255829	4.6533	3.27e-06	0.000140033	53.2233	66.1364	110.39	151.766	165.123	207.265	1	DownInfected	ENSMUSG00000030137	ENSG00000183785	TUBA8	tubulin, alpha 8 [Source:MGI Symbol;Acc:MGI:1858225]	ENSPEMG00000022751
MGP_C3HHeJ_G0017111	210.305	0.727619	0.15674	4.6422	3.45e-06	0.000145967	140.316	171.115	164.066	242.031	287.785	256.516	0	DownInfected	ENSMUSG00000020175	ENSG00000100228	RAB36	RAB36, member RAS oncogene family [Source:MGI Symbol;Acc:MGI:1924127]	ENSPEMG00000023681
MGP_C3HHeJ_G0027441	271.013	0.723321	0.157117	4.60372	4.15e-06	0.000170531	193.539	187.911	231.92	394.789	314.205	303.714	0	DownInfected	ENSMUSG00000047959	ENSG00000177272	KCNA3	potassium voltage-gated channel, shaker-related subfamily, member 3 [Source:MGI Symbol;Acc:MGI:96660]	ENSPEMG00000012121
MGP_C3HHeJ_G0029426	8343.66	1.33536	0.290443	4.59766	4.27e-06	0.000174221	3780.79	4004.93	6422.88	10743.6	14176	10933.7	1	DownInfected	ENSMUSG00000029372	ENSG00000163736	PPBP	pro-platelet basic protein [Source:MGI Symbol;Acc:MGI:1888712]	ENSPEMG00000027069
MGP_C3HHeJ_G0024250	427.685	0.613365	0.133923	4.57999	4.65e-06	0.000186661	287.406	353.777	373.706	475.136	566.135	509.953	0	DownInfected	ENSMUSG00000046318	ENSG00000183287	CCBE1	collagen and calcium binding EGF domains 1 [Source:MGI Symbol;Acc:MGI:2445053]	ENSPEMG00000001748
MGP_C3HHeJ_G0029687	234.328	0.697832	0.153551	4.54464	5.5e-06	0.000212897	163.541	177.414	195.461	253.935	317.035	298.584	0	DownInfected	ENSMUSG00000029359	ENSG00000088992	TESC	tescalcin [Source:MGI Symbol;Acc:MGI:1930803]	ENSPEMG00000018927
MGP_C3HHeJ_G0016807	239.005	0.749793	0.165677	4.52563	6.02e-06	0.000227379	217.732	163.766	152.926	272.781	317.979	308.845	0	DownInfected	ENSMUSG00000039760	ENSG00000164485	IL22RA2	interleukin 22 receptor, alpha 2 [Source:MGI Symbol;Acc:MGI:2665114]	ENSPEMG00000027600
MGP_C3HHeJ_G0033606	388.655	0.599694	0.132503	4.52588	6.01e-06	0.000227379	274.826	361.126	291.673	448.353	484.989	470.963	0	DownInfected	ENSMUSG00000031661	ENSG00000140807	NKD1	naked cuticle 1 [Source:MGI Symbol;Acc:MGI:2135954]	ENSPEMG00000028031
MGP_C3HHeJ_G0019892	536.908	0.644453	0.143037	4.5055	6.62e-06	0.000245906	488.687	349.578	418.267	596.151	751.072	617.69	0	DownInfected	ENSMUSG00000021294	ENSG00000066735	KIF26A	kinesin family member 26A [Source:MGI Symbol;Acc:MGI:2447072]	ENSPEMG00000007760
MGP_C3HHeJ_G0024963	174.785	0.766972	0.17048	4.4989	6.83e-06	0.000251758	146.122	107.078	134.696	219.217	230.228	211.369	0	DownInfected	ENSMUSG00000025064	ENSG00000065618	COL17A1	collagen, type XVII, alpha 1 [Source:MGI Symbol;Acc:MGI:88450]	ENSPEMG00000010272
MGP_C3HHeJ_G0029455	624.865	0.585907	0.130236	4.4988	6.83e-06	0.000251758	456.753	572.133	470.93	673.522	858.637	717.218	0	DownInfected	ENSMUSG00000029381	ENSG00000138771	SHROOM3	shroom family member 3 [Source:MGI Symbol;Acc:MGI:1351655]	ENSPEMG00000031032
MGP_C3HHeJ_G0016810	227.556	0.805296	0.179577	4.4844	7.31e-06	0.000263779	125.801	163.766	207.614	274.765	289.672	303.714	0	DownInfected	ENSMUSG00000050473	ENSG00000182747	SLC35D3	solute carrier family 35, member D3 [Source:MGI Symbol;Acc:MGI:1923407]	ENSPEMG00000029399
MGP_C3HHeJ_G0018343	1913.28	1.20628	0.271053	4.45032	8.57e-06	0.000300616	927.054	1002.54	1541.41	2437.18	3133.55	2437.92	1	DownInfected	ENSMUSG00000000320	ENSG00000108839	ALOX12	arachidonate 12-lipoxygenase [Source:MGI Symbol;Acc:MGI:87998]	ENSPEMG00000007278
MGP_C3HHeJ_G0023894	349.739	0.634045	0.142485	4.4499	8.59e-06	0.000300616	245.795	279.243	297.749	448.353	466.117	361.174	0	DownInfected	ENSMUSG00000024420	ENSG00000198795	ZNF521	zinc finger protein 521 [Source:MGI Symbol;Acc:MGI:95459]	ENSPEMG00000001995
MGP_C3HHeJ_G0026411	336.581	0.610202	0.137385	4.44156	8.93e-06	0.000309329	245.795	288.691	265.341	365.031	458.569	396.06	0	DownInfected	ENSMUSG00000061411	ENSG00000197183	NOL4L	nucleolar protein 4-like [Source:MGI Symbol;Acc:MGI:1918765]	ENSPEMG00000021602
MGP_C3HHeJ_G0016549	148.537	0.831781	0.187416	4.43816	9.07e-06	0.000313292	118.059	116.526	86.084	181.524	209.47	179.561	0	DownInfected	ENSMUSG00000038026	ENSG00000162728	KCNJ9	potassium inwardly-rectifying channel, subfamily J, member 9 [Source:MGI Symbol;Acc:MGI:108007]	ENSPEMG00000014733
MGP_C3HHeJ_G0021169	268.008	0.668186	0.150751	4.43239	9.32e-06	0.000317249	178.056	229.903	213.691	309.483	367.044	309.871	0	DownInfected	ENSMUSG00000044461	ENSG00000180730	SHISA2	shisa family member 2 [Source:MGI Symbol;Acc:MGI:2444716]	ENSPEMG00000030541
MGP_C3HHeJ_G0021347	213.776	1.10654	0.250028	4.42567	9.61e-06	0.000324893	136.445	104.978	165.079	196.403	264.196	415.555	1	DownInfected	ENSMUSG00000022026	ENSG00000102837	OLFM4	olfactomedin 4 [Source:MGI Symbol;Acc:MGI:2685142]	ENSPEMG00000018107
MGP_C3HHeJ_G0021981	566.994	0.591085	0.13419	4.40484	1.06e-05	0.000349237	454.818	395.769	506.377	588.216	683.136	773.651	0	DownInfected	ENSMUSG00000055782	ENSG00000173208	ABCD2	ATP-binding cassette, sub-family D (ALD), member 2 [Source:MGI Symbol;Acc:MGI:1349467]	ENSPEMG00000023925
MGP_C3HHeJ_G0035468	441.812	0.823778	0.188099	4.37949	1.19e-05	0.000384627	288.374	424.113	245.086	503.902	678.418	510.979	0	DownInfected	ENSMUSG00000031344	0	0	gamma-aminobutyric acid (GABA) A receptor, subunit theta [Source:MGI Symbol;Acc:MGI:1888498]	ENSPEMG00000024127
MGP_C3HHeJ_G0032210	225.165	0.662448	0.151391	4.37574	1.21e-05	0.000389087	172.25	155.368	195.461	283.693	288.729	255.49	0	DownInfected	ENSMUSG00000052572	ENSG00000150672	DLG2	discs large MAGUK scaffold protein 2 [Source:MGI Symbol;Acc:MGI:1344351]	ENSPEMG00000000578
MGP_C3HHeJ_G0020697	285.187	0.89782	0.205881	4.36088	1.3e-05	0.000410779	192.572	140.671	264.329	395.781	416.109	301.662	0	DownInfected	ENSMUSG00000015533	ENSG00000164171	ITGA2	integrin alpha 2 [Source:MGI Symbol;Acc:MGI:96600]	ENSPEMG00000017698
MGP_C3HHeJ_G0022400	97.3767	1.06811	0.247675	4.31253	1.61e-05	0.000490515	52.2556	50.3897	86.084	116.056	148.139	131.336	1	DownInfected	ENSMUSG00000022861	ENSG00000058866	DGKG	diacylglycerol kinase, gamma [Source:MGI Symbol;Acc:MGI:105060]	ENSPEMG00000015589
MGP_C3HHeJ_G0032015	1476.61	0.603268	0.140288	4.3002	1.71e-05	0.000510788	1343.16	1154.76	1018.83	2147.53	1734.26	1461.11	0	DownInfected	ENSMUSG00000051504	ENSG00000105383	CD33	sialic acid binding Ig-like lectin H [Source:MGI Symbol;Acc:MGI:2443256]	ENSPEMG00000016963
MGP_C3HHeJ_G0035336	197.313	0.873854	0.203395	4.29634	1.74e-05	0.00051533	113.221	145.92	159.002	327.338	219.849	218.551	0	DownInfected	ENSMUSG00000036502	0	0	transmembrane protein 255A [Source:MGI Symbol;Acc:MGI:3045722]	ENSPEMG00000020511
MGP_C3HHeJ_G0025391	58.5154	1.21147	0.282528	4.28795	1.8e-05	0.000530624	34.8371	36.7425	34.4336	73.403	101.904	69.7722	1	DownInfected	ENSMUSG00000026885	ENSG00000175764	TTLL11	tubulin tyrosine ligase-like family, member 11 [Source:MGI Symbol;Acc:MGI:1921660]	ENSPEMG00000002803
MGP_C3HHeJ_G0020836	125.209	1.06279	0.248563	4.27572	1.91e-05	0.00055707	86.125	53.539	103.301	131.927	178.332	198.03	1	DownInfected	ENSMUSG00000015970	ENSG00000016391	CHDH	choline dehydrogenase [Source:MGI Symbol;Acc:MGI:1860776]	ENSPEMG00000011900
MGP_C3HHeJ_G0026888	317.572	0.605023	0.141558	4.27403	1.92e-05	0.000560154	229.344	292.89	233.946	352.136	388.746	408.373	0	DownInfected	ENSMUSG00000037211	ENSG00000164056	SPRY1	sprouty RTK signaling antagonist 1 [Source:MGI Symbol;Acc:MGI:1345139]	ENSPEMG00000030492
MGP_C3HHeJ_G0018140	94.7256	1.03508	0.24525	4.22052	2.44e-05	0.0006677	74.5127	70.3356	41.5229	137.879	130.211	113.893	1	DownInfected	ENSMUSG00000061462	ENSG00000154358	OBSCN	obscurin, cytoskeletal calmodulin and titin-interacting RhoGEF [Source:MGI Symbol;Acc:MGI:2681862]	ENSPEMG00000017360
MGP_C3HHeJ_G0021564	517.446	0.621483	0.147409	4.21603	2.49e-05	0.000677129	349.339	375.823	498.275	613.014	703.894	564.334	0	DownInfected	ENSMUSG00000022309	ENSG00000154188	ANGPT1	angiopoietin 1 [Source:MGI Symbol;Acc:MGI:108448]	ENSPEMG00000013024
MGP_C3HHeJ_G0005928	158.697	0.730436	0.174102	4.19546	2.72e-05	0.000730169	120.962	115.476	121.53	171.604	200.978	221.629	0	DownInfected	ENSMUSG00000087450	0	0	predicted gene 13994 [Source:MGI Symbol;Acc:MGI:3651835]	0
MGP_C3HHeJ_G0009036	82.5455	0.919867	0.22492	4.08974	4.32e-05	0.00105229	59.0295	50.3897	61.7779	102.169	114.17	107.737	0	DownInfected	ENSMUSG00000089213	0	0	0	0
MGP_C3HHeJ_G0024275	791.599	1.25134	0.307648	4.06745	4.75e-05	0.00113039	371.596	354.827	678.545	1093.11	1181.33	1070.18	1	DownInfected	ENSMUSG00000024511	ENSG00000041353	RAB27B	RAB27B, member RAS oncogene family [Source:MGI Symbol;Acc:MGI:1931295]	ENSPEMG00000028957
MGP_C3HHeJ_G0030588	52.233	1.34632	0.331347	4.06317	4.84e-05	0.00114937	36.7725	30.4438	21.2678	65.4675	100.961	58.4856	1	DownInfected	ENSMUSG00000030310	ENSG00000157103	SLC6A1	solute carrier family 6 (neurotransmitter transporter, GABA), member 1 [Source:MGI Symbol;Acc:MGI:95627]	ENSPEMG00000011702
MGP_C3HHeJ_G0026087	119.621	0.840072	0.206924	4.05981	4.91e-05	0.00116402	80.3189	79.7836	97.2243	126.967	176.445	156.988	0	DownInfected	ENSMUSG00000079110	ENSG00000092529	CAPN3	calpain 3 [Source:MGI Symbol;Acc:MGI:107437]	ENSPEMG00000014771
MGP_C3HHeJ_G0034616	138.202	0.815434	0.201652	4.04378	5.26e-05	0.0012257	89.0281	119.675	92.1605	184.499	198.147	145.701	0	DownInfected	ENSMUSG00000036867	ENSG00000137834	SMAD6	SMAD family member 6 [Source:MGI Symbol;Acc:MGI:1336883]	ENSPEMG00000017040
MGP_C3HHeJ_G0032824	172.14	0.786903	0.196667	4.00119	6.3e-05	0.00143263	122.898	112.327	143.811	260.878	223.623	169.3	0	DownInfected	ENSMUSG00000054555	ENSG00000148848	ADAM12	a disintegrin and metallopeptidase domain 12 (meltrin alpha) [Source:MGI Symbol;Acc:MGI:105378]	ENSPEMG00000020560
MGP_C3HHeJ_G0020519	228.254	0.595546	0.149155	3.9928	6.53e-05	0.00147226	162.573	177.414	205.589	285.677	274.575	263.698	0	DownInfected	ENSMUSG00000021589	ENSG00000164292	RHOBTB3	Rho-related BTB domain containing 3 [Source:MGI Symbol;Acc:MGI:1920546]	ENSPEMG00000011890
MGP_C3HHeJ_G0022577	1020.23	0.60943	0.152763	3.98939	6.62e-05	0.00148103	676.42	914.362	833.496	1496.83	1227.57	972.707	0	DownInfected	ENSMUSG00000022665	ENSG00000091986	CCDC80	coiled-coil domain containing 80 [Source:MGI Symbol;Acc:MGI:1915146]	ENSPEMG00000009001
MGP_C3HHeJ_G0027493	160.152	0.669021	0.167899	3.98465	6.76e-05	0.00150416	125.801	114.427	130.645	214.257	184.937	190.848	0	DownInfected	ENSMUSG00000040339	ENSG00000162636	FAM102B	family with sequence similarity 102, member B [Source:MGI Symbol;Acc:MGI:3036259]	ENSPEMG00000008531
MGP_C3HHeJ_G0016123	89.0733	1.20378	0.303233	3.96981	7.19e-05	0.00157578	39.6756	47.2403	74.9437	79.3546	143.421	149.805	1	DownInfected	ENSMUSG00000040693	ENSG00000173930	SLCO4C1	solute carrier organic anion transporter family, member 4C1 [Source:MGI Symbol;Acc:MGI:2442784]	ENSPEMG00000020395
MGP_C3HHeJ_G0019649	165.47	0.803433	0.202881	3.96013	7.49e-05	0.00163282	114.188	98.6797	148.875	188.467	253.817	188.795	0	DownInfected	ENSMUSG00000042734	ENSG00000133985	TTC9	tetratricopeptide repeat domain 9 [Source:MGI Symbol;Acc:MGI:1916730]	ENSPEMG00000028070
MGP_C3HHeJ_G0031001	1776.05	1.14438	0.289794	3.94895	7.85e-05	0.00168767	875.766	940.607	1502.93	2245.73	2887.29	2203.98	1	DownInfected	ENSMUSG00000001930	ENSG00000110799	VWF	Von Willebrand factor [Source:MGI Symbol;Acc:MGI:98941]	ENSPEMG00000010217
MGP_C3HHeJ_G0022490	192.136	0.83582	0.212069	3.94126	8.11e-05	0.00172398	111.285	114.427	188.372	213.265	280.237	245.229	0	DownInfected	ENSMUSG00000022824	ENSG00000173702	MUC13	mucin 13, epithelial transmembrane [Source:MGI Symbol;Acc:MGI:103190]	ENSPEMG00000015000
MGP_C3HHeJ_G0022678	220.737	0.635086	0.161398	3.9349	8.32e-05	0.00175416	163.541	204.708	150.9	250.959	290.616	263.698	0	DownInfected	ENSMUSG00000091243	ENSG00000206538	VGLL3	vestigial like family member 3 [Source:MGI Symbol;Acc:MGI:1920819]	ENSPEMG00000024260
MGP_C3HHeJ_G0030126	107.505	0.834746	0.213492	3.90997	9.23e-05	0.00189374	82.2543	77.6841	71.9055	123.992	166.066	123.127	0	DownInfected	ENSMUSG00000092035	ENSG00000242265	PEG10	paternally expressed 10 [Source:MGI Symbol;Acc:MGI:2157785]	ENSPEMG00000028270
MGP_C3HHeJ_G0031060	198.635	0.603933	0.155717	3.8784	0.000105145	0.00208921	159.67	159.567	153.938	232.112	267.97	218.551	0	DownInfected	ENSMUSG00000043932	ENSG00000255641	0	killer cell lectin-like receptor family I member 2 [Source:MGI Symbol;Acc:MGI:2443965]	ENSPEMG00000005466
MGP_C3HHeJ_G0021864	162.739	0.715419	0.184711	3.87319	0.000107421	0.00211927	114.188	130.173	125.581	181.524	244.381	180.587	0	DownInfected	ENSMUSG00000042109	ENSG00000172346	CSDC2	cold shock domain containing C2, RNA binding [Source:MGI Symbol;Acc:MGI:2146027]	ENSPEMG00000026460
MGP_C3HHeJ_G0035664	230.805	0.645154	0.167898	3.84254	0.000121769	0.00234897	166.444	214.156	160.015	257.902	323.64	262.672	0	DownInfected	ENSMUSG00000033965	ENSG00000147100	SLC16A2	solute carrier family 16 (monocarboxylic acid transporters), member 2 [Source:MGI Symbol;Acc:MGI:1203732]	ENSPEMG00000023554
MGP_C3HHeJ_G0022984	179.25	0.945074	0.248972	3.7959	0.000147107	0.00275406	109.35	83.9828	174.194	179.54	246.269	282.167	0	DownInfected	ENSMUSG00000023903	ENSG00000008516	MMP25	matrix metallopeptidase 25 [Source:MGI Symbol;Acc:MGI:2443938]	ENSPEMG00000008475
MGP_C3HHeJ_G0034478	122.83	0.708498	0.188005	3.7685	0.00016423	0.00301719	84.1896	94.4806	101.275	160.693	154.743	141.597	0	DownInfected	ENSMUSG00000060594	ENSG00000204381	LAYN	layilin [Source:MGI Symbol;Acc:MGI:2685357]	ENSPEMG00000015633
MGP_C3HHeJ_G0016202	131.44	0.708684	0.188808	3.75347	0.000174405	0.00316229	101.608	94.4806	103.301	184.499	164.179	140.571	0	DownInfected	ENSMUSG00000026401	ENSG00000196352	CD55	CD55 molecule, decay accelerating factor for complement B [Source:MGI Symbol;Acc:MGI:104849]	ENSPEMG00000002191
MGP_C3HHeJ_G0027332	94.977	0.842228	0.227425	3.70333	0.000212788	0.00367364	58.0618	67.1862	78.9947	105.145	142.477	117.997	0	DownInfected	ENSMUSG00000038354	ENSG00000198483	ANKRD35	ankyrin repeat domain 35 [Source:MGI Symbol;Acc:MGI:2442590]	ENSPEMG00000005629
MGP_C3HHeJ_G0022349	198.085	0.737707	0.200226	3.68438	0.000229264	0.00391185	139.348	127.024	179.257	191.443	300.051	251.385	0	DownInfected	ENSMUSG00000072214	ENSG00000284874	0	septin 5 [Source:MGI Symbol;Acc:MGI:1195461]	ENSPEMG00000013636
MGP_C3HHeJ_G0030869	169.802	0.623686	0.169584	3.67774	0.000235309	0.00398076	147.09	135.422	118.492	213.265	219.849	184.691	0	DownInfected	ENSMUSG00000052852	ENSG00000068615	REEP1	receptor accessory protein 1 [Source:MGI Symbol;Acc:MGI:1098827]	ENSPEMG00000021271
MGP_C3HHeJ_G0022867	273.086	0.591982	0.161056	3.67563	0.000237264	0.00400384	185.798	196.31	271.418	328.33	317.035	339.627	0	DownInfected	ENSMUSG00000023868	ENSG00000112541	PDE10A	phosphodiesterase 10A [Source:MGI Symbol;Acc:MGI:1345143]	ENSPEMG00000013375
MGP_C3HHeJ_G0028644	114.453	0.8481	0.230822	3.67426	0.000238539	0.00400613	89.9958	61.9373	93.1733	116.056	172.671	152.883	0	DownInfected	ENSMUSG00000062157	ENSG00000185436	IFNLR1	interferon lambda receptor 1 [Source:MGI Symbol;Acc:MGI:2429859]	ENSPEMG00000015999
MGP_C3HHeJ_G0023985	127.702	0.712702	0.194048	3.67282	0.000239891	0.00401912	91.9312	87.1321	111.403	155.733	177.389	142.623	0	DownInfected	ENSMUSG00000038555	ENSG00000132563	REEP2	receptor accessory protein 2 [Source:MGI Symbol;Acc:MGI:2385070]	ENSPEMG00000008127
MGP_C3HHeJ_G0019446	154.829	0.67931	0.185337	3.66528	0.000247067	0.0041096	110.317	101.829	144.824	193.427	176.445	202.134	0	DownInfected	ENSMUSG00000004151	ENSG00000006468	ETV1	ets variant 1 [Source:MGI Symbol;Acc:MGI:99254]	ENSPEMG00000019917
MGP_C3HHeJ_G0026686	1439.06	1.27324	0.350128	3.6365	0.000276363	0.00447366	702.548	613.074	1211.25	1895.58	2441.93	1769.96	1	DownInfected	ENSMUSG00000016255	ENSG00000101162	TUBB1	tubulin, beta 1 class VI [Source:MGI Symbol;Acc:MGI:107814]	ENSPEMG00000025434
MGP_C3HHeJ_G0027038	174.464	0.613606	0.169401	3.6222	0.000292104	0.00467399	127.736	130.173	155.964	190.451	232.115	210.343	0	DownInfected	ENSMUSG00000028019	ENSG00000145431	PDGFC	platelet-derived growth factor, C polypeptide [Source:MGI Symbol;Acc:MGI:1859631]	ENSPEMG00000000530
MGP_C3HHeJ_G0016272	69.6494	0.947514	0.262882	3.60433	0.000312958	0.0049307	54.191	36.7425	51.6504	77.3707	106.622	91.3195	0	DownInfected	ENSMUSG00000026458	ENSG00000143847	PPFIA4	protein tyrosine phosphatase, receptor type, f polypeptide (PTPRF), interacting protein (liprin), alpha 4 [Source:MGI Symbol;Acc:MGI:1915757]	ENSPEMG00000008757
MGP_C3HHeJ_G0032987	508.345	0.665153	0.184549	3.6042	0.000313117	0.0049307	452.882	418.864	307.877	773.707	635.014	461.728	0	DownInfected	ENSMUSG00000031075	ENSG00000131620	ANO1	anoctamin 1, calcium activated chloride channel [Source:MGI Symbol;Acc:MGI:2142149]	ENSPEMG00000019085
MGP_C3HHeJ_G0023900	56.7487	0.951764	0.265704	3.58204	0.000340918	0.00527872	38.7079	40.9416	36.4591	76.3788	79.2588	68.7462	0	DownInfected	ENSMUSG00000024411	ENSG00000171885	AQP4	aquaporin 4 [Source:MGI Symbol;Acc:MGI:107387]	ENSPEMG00000029003
MGP_C3HHeJ_G0019275	147.709	0.623117	0.176552	3.52937	0.000416543	0.0061481	101.608	122.825	124.569	188.467	165.123	183.665	0	DownInfected	ENSMUSG00000025150	0	0	carbonyl reductase 2 [Source:MGI Symbol;Acc:MGI:107200]	ENSPEMG00000015579
MGP_C3HHeJ_G0021066	165.671	0.970773	0.27578	3.5201	0.000431383	0.00627897	95.802	85.0325	154.951	133.911	246.269	278.063	0	DownInfected	ENSMUSG00000052435	ENSG00000092067	CEBPE	CCAAT/enhancer binding protein (C/EBP), epsilon [Source:MGI Symbol;Acc:MGI:103572]	ENSPEMG00000006520
MGP_C3HHeJ_G0000003	33872.7	1.05094	0.299863	3.50474	0.000457047	0.00653751	29680.2	20741.6	15738.2	44481.2	53741.3	38853.9	1	DownInfected	ENSMUSG00000095079	ENSG00000211895	IGHA1	immunoglobulin heavy constant alpha [Source:MGI Symbol;Acc:MGI:96444]	ENSPEMG00000028107
MGP_C3HHeJ_G0026710	167.269	0.621606	0.17787	3.49472	0.000474568	0.00673265	152.896	117.576	124.569	177.556	210.413	220.603	0	DownInfected	ENSMUSG00000038963	ENSG00000101187	SLCO4A1	solute carrier organic anion transporter family, member 4a1 [Source:MGI Symbol;Acc:MGI:1351866]	ENSPEMG00000019875
MGP_C3HHeJ_G0017576	109.232	0.6988	0.201063	3.47553	0.000509841	0.00710962	86.125	75.5845	88.1095	120.024	149.082	136.466	0	DownInfected	ENSMUSG00000074657	ENSG00000155980	KIF5A	kinesin family member 5A [Source:MGI Symbol;Acc:MGI:109564]	ENSPEMG00000007193
MGP_C3HHeJ_G0031062	209.338	0.629498	0.182147	3.456	0.000548264	0.00749365	175.153	163.766	153.938	207.314	237.777	318.079	0	DownInfected	ENSMUSG00000014543	0	0	killer cell lectin-like receptor, subfamily A, member 17 [Source:MGI Symbol;Acc:MGI:2180674]	ENSPEMG00000009705
MGP_C3HHeJ_G0002433	70.4659	0.856137	0.248953	3.43894	0.000583987	0.00779366	47.4172	54.5888	48.6122	98.2013	99.0736	74.9025	0	DownInfected	ENSMUSG00000076483	0	0	T cell receptor beta joining 1-1 [Source:MGI Symbol;Acc:MGI:4439570]	0
MGP_C3HHeJ_G0030518	585.912	1.29154	0.375518	3.43935	0.000583119	0.00779366	253.537	242.5	523.593	761.804	938.84	795.198	1	DownInfected	ENSMUSG00000054641	ENSG00000138722	MMRN1	multimerin 1 [Source:MGI Symbol;Acc:MGI:1918195]	ENSPEMG00000019338
MGP_C3HHeJ_G0021225	171.292	0.719819	0.21088	3.41341	0.00064156	0.00835893	101.608	159.567	127.607	236.08	238.72	164.17	0	DownInfected	ENSMUSG00000022032	ENSG00000168079	SCARA5	scavenger receptor class A, member 5 [Source:MGI Symbol;Acc:MGI:1918395]	ENSPEMG00000017018
MGP_C3HHeJ_G0031059	87.908	0.790873	0.231898	3.41044	0.000648584	0.00839533	67.7388	52.4892	72.9182	121.016	118.888	94.3977	0	DownInfected	ENSMUSG00000030167	ENSG00000134545	KLRC1	killer cell lectin-like receptor subfamily C, member 1 [Source:MGI Symbol;Acc:MGI:1336161]	ENSPEMG00000005241
MGP_C3HHeJ_G0004968	52.242	1.16409	0.345105	3.37314	0.000743151	0.00928204	29.9986	24.145	42.5356	44.637	84.9202	87.2153	1	DownInfected	ENSMUSG00000100147	0	0	RIKEN cDNA 1700047M11 gene [Source:MGI Symbol;Acc:MGI:1914580]	0
MGP_C3HHeJ_G0029685	89.7165	0.822447	0.243956	3.3713	0.000748156	0.00932777	75.4804	72.4351	46.5866	112.088	131.155	100.554	0	DownInfected	ENSMUSG00000029361	ENSG00000089250	NOS1	nitric oxide synthase 1, neuronal [Source:MGI Symbol;Acc:MGI:97360]	ENSPEMG00000011114
MGP_C3HHeJ_G0027712	125.625	0.608333	0.18491	3.28989	0.00100227	0.0114761	98.7051	92.381	107.352	159.701	139.647	155.961	0	DownInfected	ENSMUSG00000040016	ENSG00000050628	PTGER3	prostaglandin E receptor 3 (subtype EP3) [Source:MGI Symbol;Acc:MGI:97795]	ENSPEMG00000009210
MGP_C3HHeJ_G0018359	747.133	1.18439	0.361101	3.27994	0.00103831	0.0117627	365.789	326.483	677.532	986.973	1243.61	882.414	1	DownInfected	ENSMUSG00000050675	ENSG00000185245	GP1BA	glycoprotein 1b, alpha polypeptide [Source:MGI Symbol;Acc:MGI:1333744]	0
MGP_C3HHeJ_G0028669	173.642	0.596118	0.182378	3.26858	0.00108089	0.0121153	128.704	169.015	117.479	217.233	222.68	186.743	0	DownInfected	ENSMUSG00000028664	ENSG00000133216	EPHB2	Eph receptor B2 [Source:MGI Symbol;Acc:MGI:99611]	ENSPEMG00000014712
MGP_C3HHeJ_G0020616	292.958	0.585306	0.179745	3.25631	0.00112871	0.0125816	270.955	181.613	250.15	415.62	350.06	289.35	0	DownInfected	ENSMUSG00000050919	ENSG00000178175	ZNF366	zinc finger protein 366 [Source:MGI Symbol;Acc:MGI:2178429]	ENSPEMG00000016769
MGP_C3HHeJ_G0031685	159.167	0.620673	0.191607	3.2393	0.00119825	0.0131561	116.124	145.92	114.441	157.717	198.147	222.656	0	DownInfected	ENSMUSG00000037166	ENSG00000167641	PPP1R14A	protein phosphatase 1, regulatory inhibitor subunit 14A [Source:MGI Symbol;Acc:MGI:1931139]	ENSPEMG00000011179
MGP_C3HHeJ_G0035485	123.025	0.627627	0.194049	3.23438	0.00121908	0.0133007	110.317	96.5802	83.0458	136.887	159.461	151.857	0	DownInfected	ENSMUSG00000002012	ENSG00000130822	PNCK	pregnancy upregulated non-ubiquitously expressed CaM kinase [Source:MGI Symbol;Acc:MGI:1347357]	ENSPEMG00000018929
MGP_C3HHeJ_G0031068	62.1665	0.828497	0.256462	3.23049	0.00123577	0.0134301	38.7079	44.0909	51.6504	77.3707	81.146	80.0329	0	DownInfected	ENSMUSG00000067599	0	0	killer cell lectin-like receptor, subfamily A, member 7 [Source:MGI Symbol;Acc:MGI:101901]	ENSPEMG00000009705
MGP_C3HHeJ_G0026031	4747.73	1.14788	0.356696	3.21809	0.00129048	0.0138727	2256.67	2334.72	4266.73	6126.17	7919.28	5582.81	1	DownInfected	ENSMUSG00000040152	ENSG00000137801	THBS1	thrombospondin 1 [Source:MGI Symbol;Acc:MGI:98737]	ENSPEMG00000003191
MGP_C3HHeJ_G0030939	46.646	1.08556	0.337795	3.21367	0.00131049	0.014001	35.8048	34.6429	19.2423	51.5805	81.146	57.4595	1	DownInfected	ENSMUSG00000067767	ENSG00000198178	CLEC4C	C-type lectin domain family 4, member b2 [Source:MGI Symbol;Acc:MGI:3588267]	ENSPEMG00000021676
MGP_C3HHeJ_G0029879	121.69	0.754637	0.234845	3.21334	0.00131199	0.0140063	115.156	96.5802	59.7524	161.685	135.872	161.092	0	DownInfected	ENSMUSG00000004814	ENSG00000106178	CCL24	chemokine (C-C motif) ligand 24 [Source:MGI Symbol;Acc:MGI:1928953]	ENSPEMG00000025178
MGP_C3HHeJ_G0029228	242.868	0.768169	0.239219	3.21115	0.00132204	0.0140595	148.058	145.92	245.086	207.314	331.189	379.643	0	DownInfected	ENSMUSG00000029086	ENSG00000007062	PROM1	prominin 1 [Source:MGI Symbol;Acc:MGI:1100886]	ENSPEMG00000028234
MGP_C3HHeJ_G0029620	134.691	0.760632	0.239477	3.17622	0.00149208	0.0154768	91.9312	136.472	71.9055	185.491	185.881	136.466	0	DownInfected	ENSMUSG00000054675	ENSG00000183160	TMEM119	transmembrane protein 119 [Source:MGI Symbol;Acc:MGI:2385228]	ENSPEMG00000025525
MGP_C3HHeJ_G0000046	324.839	0.712032	0.224548	3.17095	0.00151939	0.0157015	263.214	184.762	290.66	560.442	358.552	291.402	0	DownInfected	ENSMUSG00000096824	0	0	immunoglobulin heavy variable 2-7 [Source:MGI Symbol;Acc:MGI:4439521]	ENSPEMG00000025880
MGP_C3HHeJ_G0034483	122.192	1.01191	0.321217	3.15025	0.00163132	0.0165435	126.768	71.3853	44.5611	119.032	152.856	218.551	1	DownInfected	ENSMUSG00000036027	ENSG00000150750	C11orf53	RIKEN cDNA 1810046K07 gene [Source:MGI Symbol;Acc:MGI:1917059]	ENSPEMG00000000333
MGP_C3HHeJ_G0034457	135.101	0.687198	0.219854	3.12571	0.00177379	0.0176199	79.3512	136.472	95.1988	149.782	188.712	161.092	0	DownInfected	ENSMUSG00000039542	ENSG00000149294	NCAM1	neural cell adhesion molecule 1 [Source:MGI Symbol;Acc:MGI:97281]	ENSPEMG00000005268
MGP_C3HHeJ_G0035489	69.6002	0.768243	0.246842	3.11229	0.00185645	0.0181963	52.2556	57.7381	44.5611	77.3707	94.3558	91.3195	0	DownInfected	ENSMUSG00000031385	ENSG00000198753	PLXNB3	plexin B3 [Source:MGI Symbol;Acc:MGI:2154240]	ENSPEMG00000019022
MGP_C3HHeJ_G0027432	1299.32	1.04167	0.337355	3.08777	0.00201665	0.0193167	822.543	848.226	878.057	1024.67	1934.29	2288.12	1	DownInfected	ENSMUSG00000040809	ENSG00000134216	CHIA	chitinase-like 3 [Source:MGI Symbol;Acc:MGI:1330860]	ENSPEMG00000012567
MGP_C3HHeJ_G0016446	1070.82	1.16638	0.380028	3.0692	0.00214634	0.0202686	462.559	507.046	1010.73	1391.68	1732.37	1320.54	1	DownInfected	ENSMUSG00000026579	ENSG00000198734	F5	coagulation factor V [Source:MGI Symbol;Acc:MGI:88382]	ENSPEMG00000019577
MGP_C3HHeJ_G0033245	138.787	0.671414	0.218861	3.06776	0.00215669	0.0203275	79.3512	119.675	122.543	195.411	179.276	136.466	0	DownInfected	ENSMUSG00000031596	ENSG00000003989	SLC7A2	solute carrier family 7 (cationic amino acid transporter, y+ system), member 2 [Source:MGI Symbol;Acc:MGI:99828]	ENSPEMG00000000356
MGP_C3HHeJ_G0033017	245.5	0.678038	0.221933	3.05515	0.00224947	0.0208983	236.118	208.907	121.53	336.265	332.132	238.046	0	DownInfected	ENSMUSG00000031495	ENSG00000090659	CD209	CD209d antigen [Source:MGI Symbol;Acc:MGI:2157947]	ENSPEMG00000023532
MGP_C3HHeJ_G0015854	268.671	0.64741	0.212172	3.05134	0.00227821	0.0210526	182.895	160.617	284.584	404.708	299.108	280.115	0	DownInfected	ENSMUSG00000040865	ENSG00000114933	INO80D	INO80 complex subunit D [Source:MGI Symbol;Acc:MGI:3027003]	ENSPEMG00000020652
MGP_C3HHeJ_G0020162	130.67	0.62171	0.204032	3.04713	0.00231041	0.0212259	120.962	100.779	87.0968	157.717	183.05	134.414	0	DownInfected	ENSMUSG00000076431	ENSG00000124766	SOX4	SRY (sex determining region Y)-box 4 [Source:MGI Symbol;Acc:MGI:98366]	ENSPEMG00000013688
MGP_C3HHeJ_G0015592	173.151	0.645256	0.212458	3.0371	0.00238869	0.0217617	149.993	112.327	142.798	262.862	217.018	153.909	0	DownInfected	ENSMUSG00000033740	ENSG00000147488	ST18	suppression of tumorigenicity 18 [Source:MGI Symbol;Acc:MGI:2446700]	ENSPEMG00000021799
MGP_C3HHeJ_G0030076	192.203	0.597944	0.197996	3.01998	0.00252794	0.0225594	138.381	193.16	127.607	187.475	261.365	245.229	0	DownInfected	ENSMUSG00000029641	ENSG00000122035	RASL11A	RAS-like, family 11, member A [Source:MGI Symbol;Acc:MGI:1916145]	ENSPEMG00000004475
MGP_C3HHeJ_G0027588	275.16	0.64914	0.216494	2.99842	0.0027138	0.0238105	197.41	161.667	283.571	253.935	337.794	416.581	0	DownInfected	ENSMUSG00000050931	ENSG00000164023	SGMS2	sphingomyelin synthase 2 [Source:MGI Symbol;Acc:MGI:1921692]	ENSPEMG00000027110
MGP_C3HHeJ_G0028726	332.767	0.607758	0.203038	2.99333	0.00275955	0.0240599	235.15	227.803	328.132	278.733	454.795	471.989	0	DownInfected	ENSMUSG00000025330	ENSG00000159339	PADI4	peptidyl arginine deiminase, type IV [Source:MGI Symbol;Acc:MGI:1338898]	ENSPEMG00000017120
MGP_C3HHeJ_G0024418	47.5949	1.02656	0.344399	2.98073	0.00287559	0.0248377	24.1924	33.5931	36.4591	56.5401	89.638	45.1467	1	DownInfected	ENSMUSG00000045903	ENSG00000174576	NPAS4	neuronal PAS domain protein 4 [Source:MGI Symbol;Acc:MGI:2664186]	ENSPEMG00000019082
MGP_C3HHeJ_G0030312	68.7045	1.03837	0.348873	2.97636	0.00291696	0.0250548	38.7079	27.2944	68.8672	63.4837	88.6944	125.18	1	DownInfected	ENSMUSG00000068587	ENSG00000257335	MGAM	maltase-glucoamylase [Source:MGI Symbol;Acc:MGI:1203495]	ENSPEMG00000008741
MGP_C3HHeJ_G0019025	119.12	0.597298	0.204264	2.92414	0.00345408	0.0283365	77.4158	107.078	100.263	127.959	160.405	141.597	0	DownInfected	ENSMUSG00000018411	ENSG00000186868	MAPT	microtubule-associated protein tau [Source:MGI Symbol;Acc:MGI:97180]	ENSPEMG00000011911
MGP_C3HHeJ_G0034565	184.015	0.622356	0.213197	2.91916	0.00350973	0.0286403	185.798	127.024	121.53	179.54	214.188	276.011	0	DownInfected	ENSMUSG00000032323	ENSG00000140459	CYP11A1	cytochrome P450, family 11, subfamily a, polypeptide 1 [Source:MGI Symbol;Acc:MGI:88582]	ENSPEMG00000010786
MGP_C3HHeJ_G0018499	48.0634	0.961457	0.330085	2.91275	0.00358257	0.0289461	37.7402	40.9416	19.2423	60.5079	74.5411	55.4074	0	DownInfected	ENSMUSG00000020836	ENSG00000167549	CORO6	coronin 6 [Source:MGI Symbol;Acc:MGI:2183448]	ENSPEMG00000021812
MGP_C3HHeJ_G0028553	60.9863	0.751732	0.259324	2.89881	0.00374584	0.0300034	44.5141	50.3897	41.5229	67.4514	83.0331	79.0068	0	DownInfected	ENSMUSG00000028909	ENSG00000060656	PTPRU	protein tyrosine phosphatase, receptor type, U [Source:MGI Symbol;Acc:MGI:1321151]	ENSPEMG00000010874
MGP_C3HHeJ_G0030924	144.921	0.592824	0.204916	2.89301	0.00381575	0.0303186	102.576	127.024	117.479	151.766	219.849	150.831	0	DownInfected	ENSMUSG00000030116	ENSG00000197614	MFAP5	microfibrillar associated protein 5 [Source:MGI Symbol;Acc:MGI:1354387]	ENSPEMG00000015102
MGP_C3HHeJ_G0022424	68.2944	0.774915	0.27051	2.86465	0.0041747	0.0322663	48.3849	46.1905	56.7142	82.3304	109.453	66.6941	0	DownInfected	ENSMUSG00000022512	ENSG00000163347	CLDN1	claudin 1 [Source:MGI Symbol;Acc:MGI:1276109]	ENSPEMG00000025850
MGP_C3HHeJ_G0002519	57.9463	0.929223	0.324996	2.85919	0.00424731	0.0326819	53.2233	41.9914	24.3061	86.2981	55.6699	86.1892	0	DownInfected	ENSMUSG00000076480	ENSG00000211753	TRBV28	T cell receptor beta, variable 29 [Source:MGI Symbol;Acc:MGI:98605]	ENSPEMG00000026786
MGP_C3HHeJ_G0034250	56.9242	0.755951	0.265852	2.8435	0.00446205	0.0337178	43.5464	41.9914	41.5229	63.4837	80.2024	70.7983	0	DownInfected	ENSMUSG00000001943	ENSG00000019102	VSIG2	V-set and immunoglobulin domain containing 2 [Source:MGI Symbol;Acc:MGI:1928009]	ENSPEMG00000010489
MGP_C3HHeJ_G0026611	52.8459	0.810555	0.286047	2.83364	0.00460208	0.0345504	33.8694	37.7922	43.5484	54.5563	75.4846	71.8244	0	DownInfected	ENSMUSG00000027670	ENSG00000149635	OCSTAMP	osteoclast stimulatory transmembrane protein [Source:MGI Symbol;Acc:MGI:1921864]	ENSPEMG00000004330
MGP_C3HHeJ_G0035060	53.5379	0.858589	0.304438	2.82024	0.0047988	0.0356802	29.0309	32.5433	52.6632	59.5159	73.5975	73.8765	0	DownInfected	ENSMUSG00000032503	ENSG00000172995	ARPP21	cyclic AMP-regulated phosphoprotein, 21 [Source:MGI Symbol;Acc:MGI:107562]	ENSPEMG00000009709
MGP_C3HHeJ_G0005797	41.7498	0.862303	0.306387	2.81442	0.00488655	0.0361776	28.0632	32.5433	28.3571	49.5966	57.557	54.3813	0	DownInfected	ENSMUSG00000087028	0	0	predicted gene 13387 [Source:MGI Symbol;Acc:MGI:3651242]	0
MGP_C3HHeJ_G0015084	66.1545	0.829677	0.295607	2.80669	0.0050053	0.0367629	50.3202	36.7425	55.7014	114.072	64.1619	75.9286	0	DownInfected	ENSMUSG00000091562	0	0	0	0
MGP_C3HHeJ_G0032008	87.9469	0.651027	0.232115	2.80476	0.00503536	0.0368861	60.9649	80.8334	63.8035	99.1932	126.437	96.4499	0	DownInfected	ENSMUSG00000055489	ENSG00000171714	ANO5	anoctamin 5 [Source:MGI Symbol;Acc:MGI:3576659]	ENSPEMG00000011022
MGP_C3HHeJ_G0020493	49.2977	0.887017	0.317573	2.79311	0.00522039	0.0377741	30.9663	26.2446	46.5866	50.5885	72.6539	68.7462	0	DownInfected	ENSMUSG00000021609	ENSG00000142319	SLC6A3	solute carrier family 6 (neurotransmitter transporter, dopamine), member 3 [Source:MGI Symbol;Acc:MGI:94862]	ENSPEMG00000017495
MGP_C3HHeJ_G0025530	159.428	0.592012	0.212147	2.79058	0.00526141	0.0379614	101.608	128.074	151.913	148.79	195.316	230.864	0	DownInfected	ENSMUSG00000027068	ENSG00000073737	DHRS9	dehydrogenase/reductase (SDR family) member 9 [Source:MGI Symbol;Acc:MGI:2442798]	ENSPEMG00000020846
MGP_C3HHeJ_G0023590	362.446	0.610556	0.219051	2.78728	0.0053153	0.0382707	252.569	267.695	340.285	279.725	444.416	589.986	0	DownInfected	ENSMUSG00000041754	0	0	triggering receptor expressed on myeloid cells 3 [Source:MGI Symbol;Acc:MGI:1930003]	0
MGP_C3HHeJ_G0005268	136.298	0.652631	0.235416	2.77225	0.00556706	0.0394188	107.414	76.6343	133.683	208.306	136.816	154.935	0	DownInfected	ENSMUSG00000096954	0	0	0	0
MGP_C3HHeJ_G0027600	66.6054	0.773475	0.279331	2.76903	0.00562238	0.0396937	49.3526	60.8875	37.4719	83.3223	101.904	66.6941	0	DownInfected	ENSMUSG00000044365	ENSG00000168772	CXXC4	CXXC finger 4 [Source:MGI Symbol;Acc:MGI:2442112]	ENSPEMG00000024400
MGP_C3HHeJ_G0023008	122.428	0.587436	0.215768	2.72253	0.00647837	0.0441935	117.091	90.2815	86.084	121.016	176.445	143.649	0	DownInfected	ENSMUSG00000024124	0	0	protease, serine 30 [Source:MGI Symbol;Acc:MGI:1353645]	ENSPEMG00000001175
MGP_C3HHeJ_G0020315	107.96	0.601159	0.223797	2.68618	0.00722746	0.0476875	91.9312	64.0369	101.275	115.064	147.195	128.258	0	DownInfected	ENSMUSG00000034987	ENSG00000113749	HRH2	histamine receptor H2 [Source:MGI Symbol;Acc:MGI:108482]	ENSPEMG00000005710
MGP_C3HHeJ_G0019359	61.7509	0.836156	0.311763	2.68202	0.00731782	0.0480032	33.8694	64.0369	35.4464	72.4111	99.0736	65.668	0	DownInfected	ENSMUSG00000036523	ENSG00000196208	GREB1	gene regulated by estrogen in breast cancer protein [Source:MGI Symbol;Acc:MGI:2149712]	ENSPEMG00000020144
MGP_C3HHeJ_G0019846	88.3956	0.619288	0.232686	2.66147	0.00778005	0.0503141	66.7711	80.8334	61.7779	96.2174	128.324	96.4499	0	DownInfected	ENSMUSG00000021259	ENSG00000036530	CYP46A1	cytochrome P450, family 46, subfamily a, polypeptide 1 [Source:MGI Symbol;Acc:MGI:1341877]	ENSPEMG00000013265
MGP_C3HHeJ_G0024801	67.3609	0.678631	0.255054	2.66074	0.00779695	0.0503908	48.3849	47.2403	59.7524	97.2094	73.5975	77.9807	0	DownInfected	ENSMUSG00000024798	ENSG00000148680	HTR7	5-hydroxytryptamine (serotonin) receptor 7 [Source:MGI Symbol;Acc:MGI:99841]	ENSPEMG00000011829
MGP_C3HHeJ_G0028646	55.5245	0.75714	0.284691	2.65952	0.00782526	0.0505042	46.4495	40.9416	36.4591	55.5482	83.9766	69.7722	0	DownInfected	ENSMUSG00000037139	ENSG00000142661	MYOM3	myomesin family, member 3 [Source:MGI Symbol;Acc:MGI:2685280]	ENSPEMG00000003240
MGP_C3HHeJ_G0031250	88.0141	0.623791	0.234967	2.6548	0.00793551	0.0509521	67.7388	71.3853	68.8672	85.3062	131.155	103.632	0	DownInfected	ENSMUSG00000064179	ENSG00000105048	TNNT1	troponin T1, skeletal, slow [Source:MGI Symbol;Acc:MGI:1333868]	ENSPEMG00000028109
MGP_C3HHeJ_G0021352	75.7886	0.674932	0.25454	2.65157	0.00801174	0.051221	47.4172	67.1862	60.7652	110.104	94.3558	74.9025	0	DownInfected	ENSMUSG00000055421	ENSG00000184226	PCDH9	protocadherin 9 [Source:MGI Symbol;Acc:MGI:1306801]	ENSPEMG00000019867
MGP_C3HHeJ_G0018345	121.821	0.841395	0.317397	2.65092	0.0080273	0.0512367	86.125	101.829	73.931	255.919	120.775	92.3456	0	DownInfected	ENSMUSG00000018924	ENSG00000161905	ALOX15	arachidonate 15-lipoxygenase [Source:MGI Symbol;Acc:MGI:87997]	ENSPEMG00000006217
MGP_C3HHeJ_G0034588	87.0157	0.592437	0.223925	2.6457	0.00815224	0.051702	59.9972	68.236	80.0075	95.2255	104.735	113.893	0	DownInfected	ENSMUSG00000074259	ENSG00000175318	GRAMD2A	GRAM domain containing 2 [Source:MGI Symbol;Acc:MGI:3528937]	ENSPEMG00000004156
MGP_C3HHeJ_G0035022	4040.07	1.22176	0.461834	2.64546	0.008158	0.051702	2182.16	1695.4	3396.77	2907.35	7068.19	6990.56	0	DownInfected	ENSMUSG00000038357	ENSG00000164047	CAMP	cathelicidin antimicrobial peptide [Source:MGI Symbol;Acc:MGI:108443]	ENSPEMG00000016929
MGP_C3HHeJ_G0018605	68.2521	0.686052	0.259891	2.63977	0.00829619	0.052304	61.9326	52.4892	42.5356	91.2578	91.5251	69.7722	0	DownInfected	ENSMUSG00000018925	ENSG00000270379	HEATR9	HEAT repeat containing 9 [Source:MGI Symbol;Acc:MGI:3650286]	ENSPEMG00000009167
MGP_C3HHeJ_G0033442	66.2205	0.690712	0.262668	2.6296	0.00854859	0.0533385	44.5141	64.0369	43.5484	86.2981	71.7104	87.2153	0	DownInfected	ENSMUSG00000043664	ENSG00000188051	TMEM221	transmembrane protein 221 [Source:MGI Symbol;Acc:MGI:3525074]	ENSPEMG00000010509
MGP_C3HHeJ_G0020712	69.4374	0.701839	0.268266	2.6162	0.00889142	0.0549081	46.4495	53.539	58.7397	109.113	82.0895	66.6941	0	DownInfected	ENSMUSG00000074634	ENSG00000151881	TMEM267	transmembrane protein 267 [Source:MGI Symbol;Acc:MGI:3648543]	ENSPEMG00000024315
MGP_C3HHeJ_G0033016	57.8033	0.768573	0.294519	2.60958	0.00906528	0.0556621	41.611	51.4394	35.4464	67.4514	93.4122	57.4595	0	DownInfected	ENSMUSG00000040197	ENSG00000090659	CD209	CD209e antigen [Source:MGI Symbol;Acc:MGI:2157948]	ENSPEMG00000023754
MGP_C3HHeJ_G0016679	61.5356	0.680104	0.261086	2.60491	0.00918987	0.0562586	56.1264	46.1905	39.4974	73.403	81.146	72.8504	0	DownInfected	ENSMUSG00000039246	ENSG00000143353	LYPLAL1	lysophospholipase-like 1 [Source:MGI Symbol;Acc:MGI:2385115]	ENSPEMG00000012126
MGP_C3HHeJ_G0026601	1653.61	0.674491	0.260769	2.58655	0.00969432	0.0585156	1114.79	1351.07	1356.08	1395.65	2257.93	2446.13	0	DownInfected	ENSMUSG00000017737	ENSG00000100985	MMP9	matrix metallopeptidase 9 [Source:MGI Symbol;Acc:MGI:97011]	ENSPEMG00000023917
MGP_C3HHeJ_G0025339	3187.69	1.26806	0.49322	2.57099	0.0101409	0.0605795	1675.08	1229.3	2707.09	2314.18	5163.15	6037.35	0	DownInfected	ENSMUSG00000026822	ENSG00000148346	LCN2	lipocalin 2 [Source:MGI Symbol;Acc:MGI:96757]	ENSPEMG00000007881
MGP_C3HHeJ_G0018968	69.4877	0.634191	0.247228	2.56521	0.0103114	0.0612553	51.2879	46.1905	65.829	84.3142	82.0895	87.2153	0	DownInfected	ENSMUSG00000052373	ENSG00000161647	MPP3	membrane protein, palmitoylated 3 (MAGUK p55 subfamily member 3) [Source:MGI Symbol;Acc:MGI:1328354]	ENSPEMG00000016469
MGP_C3HHeJ_G0028689	54.5366	0.771691	0.301303	2.56118	0.0104317	0.0617323	37.7402	31.4935	51.6504	54.5563	83.0331	68.7462	0	DownInfected	ENSMUSG00000028758	ENSG00000117245	KIF17	kinesin family member 17 [Source:MGI Symbol;Acc:MGI:1098229]	ENSPEMG00000009847
MGP_C3HHeJ_G0033198	59.9052	1.02825	0.403994	2.54522	0.0109209	0.0637848	30.9663	70.3356	17.2168	70.4272	103.791	66.6941	0	DownInfected	ENSMUSG00000031491	ENSG00000147434	CHRNA6	cholinergic receptor, nicotinic, alpha polypeptide 6 [Source:MGI Symbol;Acc:MGI:106213]	ENSPEMG00000023132
MGP_C3HHeJ_G0033990	102.092	0.603124	0.238692	2.52678	0.0115112	0.0661502	92.8989	66.1364	84.0585	148.79	128.324	92.3456	0	DownInfected	ENSMUSG00000041624	ENSG00000152402	GUCY1A2	guanylate cyclase 1, soluble, alpha 2 [Source:MGI Symbol;Acc:MGI:2660877]	ENSPEMG00000021986
MGP_C3HHeJ_G0005804	47.3811	1.10851	0.439803	2.52046	0.01172	0.0670426	15.4832	19.9459	54.6887	39.6773	75.4846	79.0068	0	DownInfected	ENSMUSG00000086425	0	0	RIKEN cDNA F730016J06 gene [Source:MGI Symbol;Acc:MGI:2443559]	0
MGP_C3HHeJ_G0035841	72.0388	0.62602	0.25072	2.49689	0.0125288	0.0705077	55.1587	67.1862	47.5994	85.3062	76.4282	100.554	0	DownInfected	ENSMUSG00000031290	ENSG00000130224	LRCH2	leucine-rich repeats and calponin homology (CH) domain containing 2 [Source:MGI Symbol;Acc:MGI:2147870]	ENSPEMG00000023427
MGP_C3HHeJ_G0015281	52.6368	0.696605	0.281763	2.47231	0.0134242	0.0740465	30.9663	45.1407	44.5611	62.4917	66.9926	65.668	0	DownInfected	ENSMUSG00000105139	0	0	predicted gene, 19391 [Source:MGI Symbol;Acc:MGI:5011576]	0
MGP_C3HHeJ_G0024498	80.8925	0.589113	0.238431	2.47079	0.0134817	0.0742159	59.0295	66.1364	68.8672	90.2658	117.945	83.111	0	DownInfected	ENSMUSG00000033768	ENSG00000110076	NRXN2	neurexin II [Source:MGI Symbol;Acc:MGI:1096362]	ENSPEMG00000018477
MGP_C3HHeJ_G0035413	68.696	0.592686	0.241026	2.45901	0.013932	0.076062	58.0618	52.4892	53.6759	77.3707	79.2588	91.3195	0	DownInfected	ENSMUSG00000067878	ENSG00000129680	MAP7D3	MAP7 domain containing 3 [Source:MGI Symbol;Acc:MGI:2445051]	ENSPEMG00000021400
MGP_C3HHeJ_G0017018	145.384	0.675512	0.275435	2.45253	0.0141857	0.0771171	91.9312	152.219	92.1605	136.887	258.535	140.571	0	DownInfected	ENSMUSG00000009654	ENSG00000138315	OIT3	oncoprotein induced transcript 3 [Source:MGI Symbol;Acc:MGI:1201782]	ENSPEMG00000011782
MGP_C3HHeJ_G0027975	81.8611	0.624972	0.25523	2.44866	0.0143389	0.0776425	65.8034	50.3897	76.9692	77.3707	117.001	103.632	0	DownInfected	ENSMUSG00000039693	ENSG00000066697	MSANTD3	Myb/SANT-like DNA-binding domain containing 3 [Source:MGI Symbol;Acc:MGI:1913915]	ENSPEMG00000010737
MGP_C3HHeJ_G0034768	73.5117	0.607315	0.248099	2.44787	0.0143704	0.0777825	69.6742	44.0909	60.7652	89.2739	84.9202	92.3456	0	DownInfected	ENSMUSG00000032261	ENSG00000198478	SH3BGRL2	SH3 domain binding glutamic acid-rich protein like 2 [Source:MGI Symbol;Acc:MGI:1915350]	ENSPEMG00000024667
MGP_C3HHeJ_G0031217	239.761	0.595025	0.24459	2.43274	0.014985	0.0797419	172.25	191.061	209.64	169.62	289.672	406.321	0	DownInfected	ENSMUSG00000078817	ENSG00000142405	NLRP12	NLR family, pyrin domain containing 12 [Source:MGI Symbol;Acc:MGI:2676630]	ENSPEMG00000002446
MGP_C3HHeJ_G0018099	95.3367	0.886727	0.365242	2.42778	0.0151916	0.0805331	54.191	49.3399	97.2243	55.5482	144.364	171.352	0	DownInfected	ENSMUSG00000069873	0	0	RIKEN cDNA 4930438A08 gene [Source:MGI Symbol;Acc:MGI:1921238]	ENSPEMG00000021874
MGP_C3HHeJ_G0026141	91.2829	0.708897	0.293568	2.41476	0.0157457	0.082494	68.7065	38.842	100.263	116.056	127.38	96.4499	0	DownInfected	ENSMUSG00000035183	ENSG00000188467	SLC24A5	solute carrier family 24, member 5 [Source:MGI Symbol;Acc:MGI:2677271]	ENSPEMG00000008978
MGP_C3HHeJ_G0021355	106.482	0.639993	0.265401	2.41142	0.0158907	0.0828474	64.8357	76.6343	108.365	88.282	150.969	149.805	0	DownInfected	ENSMUSG00000055639	ENSG00000276644	DACH1	dachshund family transcription factor 1 [Source:MGI Symbol;Acc:MGI:1277991]	ENSPEMG00000019832
MGP_C3HHeJ_G0024767	64.3582	0.724521	0.302055	2.39864	0.0164562	0.0850616	35.8048	45.1407	64.8162	94.2336	88.6944	57.4595	0	DownInfected	ENSMUSG00000052920	ENSG00000185532	PRKG1	protein kinase, cGMP-dependent, type I [Source:MGI Symbol;Acc:MGI:108174]	ENSPEMG00000031063
MGP_C3HHeJ_G0031824	46.2274	0.720272	0.301128	2.39191	0.0167608	0.0861548	36.7725	30.4438	37.4719	46.6208	60.3877	65.668	0	DownInfected	ENSMUSG00000039013	ENSG00000105383	CD33	sialic acid binding Ig-like lectin F [Source:MGI Symbol;Acc:MGI:2681107]	ENSPEMG00000009928
MGP_C3HHeJ_G0006968	46.3198	0.716009	0.300001	2.38669	0.0170007	0.0869678	33.8694	41.9914	29.3698	65.4675	52.8392	54.3813	0	DownInfected	ENSMUSG00000108132	0	0	predicted gene, 44175 [Source:MGI Symbol;Acc:MGI:5690567]	0
MGP_C3HHeJ_G0018138	42.9643	0.753856	0.317106	2.3773	0.01744	0.0885647	30.9663	34.6429	30.3826	68.4433	47.1779	46.1728	0	DownInfected	ENSMUSG00000036964	ENSG00000162931	TRIM17	tripartite motif-containing 17 [Source:MGI Symbol;Acc:MGI:1861440]	ENSPEMG00000012957
MGP_C3HHeJ_G0015964	66.5568	0.628844	0.264683	2.37584	0.017509	0.0887205	61.9326	44.0909	50.6377	98.2013	72.6539	71.8244	0	DownInfected	ENSMUSG00000026235	ENSG00000116106	EPHA4	Eph receptor A4 [Source:MGI Symbol;Acc:MGI:98277]	ENSPEMG00000016523
MGP_C3HHeJ_G0030345	42.628	0.732996	0.308687	2.37456	0.0175698	0.0889313	26.1278	33.5931	36.4591	58.524	52.8392	48.2249	0	DownInfected	ENSMUSG00000029859	ENSG00000146904	EPHA1	Eph receptor A1 [Source:MGI Symbol;Acc:MGI:107381]	ENSPEMG00000000528
MGP_C3HHeJ_G0028210	43.7886	0.774238	0.32621	2.37343	0.0176237	0.0890739	26.1278	30.4438	40.5101	57.5321	66.049	42.0686	0	DownInfected	ENSMUSG00000028518	ENSG00000162409	PRKAA2	protein kinase, AMP-activated, alpha 2 catalytic subunit [Source:MGI Symbol;Acc:MGI:1336173]	ENSPEMG00000016917
MGP_C3HHeJ_G0026905	58.9379	0.629577	0.266551	2.36194	0.0181798	0.0910234	50.3202	36.7425	51.6504	77.3707	69.8233	67.7201	0	DownInfected	ENSMUSG00000090919	ENSG00000254535	PABPC4L	poly(A) binding protein, cytoplasmic 4-like [Source:MGI Symbol;Acc:MGI:3643087]	ENSPEMG00000012565
MGP_C3HHeJ_G0017803	61.2178	0.637857	0.27139	2.35034	0.0187565	0.09287	44.5141	60.8875	38.4846	79.3546	77.3717	66.6941	0	DownInfected	ENSMUSG00000020173	ENSG00000106078	COBL	cordon-bleu WH2 repeat [Source:MGI Symbol;Acc:MGI:105056]	ENSPEMG00000012700
MGP_C3HHeJ_G0023173	91.5204	0.777001	0.331353	2.34493	0.0190306	0.0936625	61.9326	46.1905	94.186	62.4917	139.647	144.675	0	DownInfected	ENSMUSG00000004864	ENSG00000156711	MAPK13	mitogen-activated protein kinase 13 [Source:MGI Symbol;Acc:MGI:1346864]	ENSPEMG00000018845
